# Supplementary material for: High-Speed-Ventral-Plane Videography Identifies Specific Gait Pattern Changes in Cuprizone-Induced Demyelination in Mice
Source: Cells. 2025 Jun 24;14(13):969. doi: 10.3390/cells14130969 (PMC12249482; doi:10.3390/cells14130969)
Supplement: Supplementary file 1 [file cells-14-00969-s001.zip]

Archive with 51 entries (38 files):
- Supplement/
- Supplement/Body Weight/
- Supplement/Body Weight/RM one-way ANOVA of Body weight.csv
- Supplement/Brake/
- Supplement/Brake/Friedman test of Brake LH.csv
- Supplement/Brake/RM one-way ANOVA of Brake LF.csv
- Supplement/Brake/RM one-way ANOVA of Brake RF.csv
- Supplement/Brake/RM one-way ANOVA of Brake RH.csv
- Supplement/Figure S1/
- Supplement/Figure S1/Caption Figure S1.docx
- Supplement/Figure S1/Figure S1.jpg
- Supplement/Figure S1/Figure S1.tif
- Supplement/Midline distance/
- Supplement/Midline distance/Friedman test of Midline Distance LF.csv
- Supplement/Midline distance/RM one-way ANOVA of Midline Distance LH.csv
- Supplement/Midline distance/RM one-way ANOVA of Midline Distance RF.csv
- Supplement/Midline distance/RM one-way ANOVA of Midline Distance RH.csv
- Supplement/Overlap distance/
- Supplement/Overlap distance/Friedman test of Overlap Distance LH.csv
- Supplement/Overlap distance/Friedman test of Overlap Distance RH.csv
- Supplement/Paw angle/
- Supplement/Paw angle/Friedman test of PawAngle RH.csv
- Supplement/Paw angle/RM one-way ANOVA of PawAngle LF.csv
- Supplement/Paw angle/RM one-way ANOVA of PawAngle LH.csv
- Supplement/Paw angle/RM one-way ANOVA of PawAngle RF.csv
- Supplement/Propel/
- Supplement/Propel/Friedman test of Propel LH.csv
- Supplement/Propel/Friedman test of Propel RF.csv
- Supplement/Propel/RM one-way ANOVA of Propel LF.csv
- Supplement/Propel/RM one-way ANOVA of Propel RH.csv
- Supplement/Stance/
- Supplement/Stance/RM one-way ANOVA of Stance LF.csv
- Supplement/Stance/RM one-way ANOVA of Stance LH.csv
- Supplement/Stance/RM one-way ANOVA of Stance RF.csv
- Supplement/Stance/RM one-way ANOVA of Stance RH.csv
- Supplement/stance width/
- Supplement/stance width/Friedman test of StanceWidth LF.csv
- Supplement/stance width/StanceWidth LH.csv
- Supplement/Stride time/
- Supplement/Stride time/Friedman test of Stride LF.xlsx
- Supplement/Stride time/RM one-way ANOVA of Stride LH.xlsx
- Supplement/Stride time/RM one-way ANOVA of Stride RF.xlsx
- Supplement/Stride time/RM one-way ANOVA of Stride RH.xlsx
- Supplement/sum paw angle/
- Supplement/sum paw angle/RM one-way ANOVA of sum PawAngle fore.csv
- Supplement/sum paw angle/RM one-way ANOVA of sum PawAngle hind.csv
- Supplement/Swing/
- Supplement/Swing/Friedman test of Swing LF.csv
- Supplement/Swing/Friedman test of Swing LH.csv
- Supplement/Swing/Friedman test of Swing RH.csv
- Supplement/Swing/RM one-way ANOVA of Swing RF.csv
