# Supplementary material for: High-Speed-Ventral-Plane Videography Identifies Specific Gait Pattern Changes in Cuprizone-Induced Demyelination in Mice
Source: Cells. 2025 Jun 24;14(13):969. doi: 10.3390/cells14130969 (PMC12249482; doi:10.3390/cells14130969)
Supplement: Supplementary file 1 [file cells-14-00969-s001.zip › Supplement/Body Weight/RM one-way ANOVA of Body weight.csv]

Number of families	1
Number of comparisons per family	66
Alpha	0,05
Tukey's multiple comparisons test	Mean Diff,	95,00% CI of diff,	Significant?	Summary	Adjusted P Value
-2 vs. 3	1,349	0,4634 to 2,234	Yes	**	0,0041	A-B
-2 vs. 8	1,389	-0,1608 to 2,939	No	ns	0,0863	A-C
-2 vs. 14	0,05556	-1,411 to 1,522	No	ns	>0,9999	A-D
-2 vs. 15	0,3667	-0,9654 to 1,699	No	ns	0,9733	A-E
-2 vs. 17	-0,3956	-2,016 to 1,225	No	ns	0,9881	A-F
-2 vs. 21	-0,4333	-2,497 to 1,631	No	ns	0,9962	A-G
-2 vs. 24	0,2256	-1,955 to 2,406	No	ns	>0,9999	A-H
-2 vs. 28	0,4411	-1,702 to 2,584	No	ns	0,9967	A-I
-2 vs. 31	0,2822	-1,947 to 2,511	No	ns	>0,9999	A-J
-2 vs. 35	0,2389	-1,653 to 2,131	No	ns	>0,9999	A-K
-2 vs. 36	0,2278	-1,919 to 2,375	No	ns	>0,9999	A-L
3 vs. 8	0,04	-1,509 to 1,589	No	ns	>0,9999	B-C
3 vs. 14	-1,293	-2,971 to 0,3840	No	ns	0,1669	B-D
3 vs. 15	-0,9822	-2,466 to 0,5014	No	ns	0,2908	B-E
3 vs. 17	-1,744	-3,498 to 0,008986	No	ns	0,0514	B-F
3 vs. 21	-1,782	-3,905 to 0,3406	No	ns	0,1164	B-G
3 vs. 24	-1,123	-3,361 to 1,114	No	ns	0,5895	B-H
3 vs. 28	-0,9078	-3,236 to 1,421	No	ns	0,8288	B-I
3 vs. 31	-1,067	-3,535 to 1,401	No	ns	0,7435	B-J
3 vs. 35	-1,11	-3,231 to 1,011	No	ns	0,5431	B-K
3 vs. 36	-1,121	-3,467 to 1,224	No	ns	0,643	B-L
8 vs. 14	-1,333	-2,198 to -0,4692	Yes	**	0,0037	C-D
8 vs. 15	-1,022	-1,676 to -0,3681	Yes	**	0,0034	C-E
8 vs. 17	-1,784	-2,435 to -1,134	Yes	****	<0,0001	C-F
8 vs. 21	-1,822	-2,889 to -0,7556	Yes	**	0,0019	C-G
8 vs. 24	-1,163	-2,271 to -0,05573	Yes	*	0,0385	C-H
8 vs. 28	-0,9478	-2,094 to 0,1985	No	ns	0,1245	C-I
8 vs. 31	-1,107	-2,507 to 0,2938	No	ns	0,151	C-J
8 vs. 35	-1,15	-2,646 to 0,3463	No	ns	0,1691	C-K
8 vs. 36	-1,161	-2,641 to 0,3188	No	ns	0,1555	C-L
14 vs. 15	0,3111	-0,05599 to 0,6782	No	ns	0,1117	D-E
14 vs. 17	-0,4511	-0,8134 to -0,08880	Yes	*	0,0146	D-F
14 vs. 21	-0,4889	-1,169 to 0,1910	No	ns	0,2184	D-G
14 vs. 24	0,17	-0,6253 to 0,9653	No	ns	0,9956	D-H
14 vs. 28	0,3856	-0,3805 to 1,152	No	ns	0,5869	D-I
14 vs. 31	0,2267	-0,6674 to 1,121	No	ns	0,9846	D-J
14 vs. 35	0,1833	-0,6790 to 1,046	No	ns	0,9958	D-K
14 vs. 36	0,1722	-0,8231 to 1,168	No	ns	0,9992	D-L
15 vs. 17	-0,7622	-1,161 to -0,3635	Yes	***	0,0009	E-F
15 vs. 21	-0,8	-1,645 to 0,04503	No	ns	0,0661	E-G
15 vs. 24	-0,1411	-1,048 to 0,7657	No	ns	0,9997	E-H
15 vs. 28	0,07444	-0,8689 to 1,018	No	ns	>0,9999	E-I
15 vs. 31	-0,08444	-1,188 to 1,019	No	ns	>0,9999	E-J
15 vs. 35	-0,1278	-1,194 to 0,9386	No	ns	>0,9999	E-K
15 vs. 36	-0,1389	-1,320 to 1,042	No	ns	>0,9999	E-L
17 vs. 21	-0,03778	-0,6145 to 0,5390	No	ns	>0,9999	F-G
17 vs. 24	0,6211	-0,06212 to 1,304	No	ns	0,0806	F-H
17 vs. 28	0,8367	0,1320 to 1,541	Yes	*	0,0193	F-I
17 vs. 31	0,6778	-0,2434 to 1,599	No	ns	0,2005	F-J
17 vs. 35	0,6344	-0,3685 to 1,637	No	ns	0,3355	F-K
17 vs. 36	0,6233	-0,3796 to 1,626	No	ns	0,3536	F-L
21 vs. 24	0,6589	0,1963 to 1,121	Yes	**	0,0063	G-H
21 vs. 28	0,8744	0,3114 to 1,437	Yes	**	0,0036	G-I
21 vs. 31	0,7156	0,1043 to 1,327	Yes	*	0,021	G-J
21 vs. 35	0,6722	-0,2444 to 1,589	No	ns	0,203	G-K
21 vs. 36	0,6611	-0,1832 to 1,505	No	ns	0,1568	G-L
24 vs. 28	0,2156	-0,1594 to 0,5906	No	ns	0,4377	H-I
24 vs. 31	0,05667	-0,6385 to 0,7518	No	ns	>0,9999	H-J
24 vs. 35	0,01333	-0,9220 to 0,9487	No	ns	>0,9999	H-K
24 vs. 36	0,002222	-0,8221 to 0,8266	No	ns	>0,9999	H-L
28 vs. 31	-0,1589	-0,6493 to 0,3315	No	ns	0,93	I-J
28 vs. 35	-0,2022	-1,072 to 0,6674	No	ns	0,9916	I-K
28 vs. 36	-0,2133	-0,9602 to 0,5336	No	ns	0,9663	I-L
31 vs. 35	-0,04333	-0,9296 to 0,8430	No	ns	>0,9999	J-K
31 vs. 36	-0,05444	-0,8844 to 0,7755	No	ns	>0,9999	J-L
35 vs. 36	-0,01111	-0,4231 to 0,4009	No	ns	>0,9999	K-L
Test details	Mean 1	Mean 2	Mean Diff,	SE of diff,	n1	n2	q	DF
-2 vs. 3	22,49	21,14	1,349	0,2028	9	9	9,407	8
-2 vs. 8	22,49	21,1	1,389	0,3549	9	9	5,534	8
-2 vs. 14	22,49	22,43	0,05556	0,3359	9	9	0,2339	8
-2 vs. 15	22,49	22,12	0,3667	0,3051	9	9	1,7	8
-2 vs. 17	22,49	22,88	-0,3956	0,371	9	9	1,508	8
-2 vs. 21	22,49	22,92	-0,4333	0,4727	9	9	1,296	8
-2 vs. 24	22,49	22,26	0,2256	0,4994	9	9	0,6387	8
-2 vs. 28	22,49	22,05	0,4411	0,4907	9	9	1,271	8
-2 vs. 31	22,49	22,21	0,2822	0,5104	9	9	0,7819	8
-2 vs. 35	22,49	22,25	0,2389	0,4333	9	9	0,7798	8
-2 vs. 36	22,49	22,26	0,2278	0,4917	9	9	0,6551	8
3 vs. 8	21,14	21,1	0,04	0,3547	9	9	0,1595	8
3 vs. 14	21,14	22,43	-1,293	0,3841	9	9	4,762	8
3 vs. 15	21,14	22,12	-0,9822	0,3398	9	9	4,088	8
3 vs. 17	21,14	22,88	-1,744	0,4016	9	9	6,144	8
3 vs. 21	21,14	22,92	-1,782	0,4861	9	9	5,185	8
3 vs. 24	21,14	22,26	-1,123	0,5124	9	9	3,101	8
3 vs. 28	21,14	22,05	-0,9078	0,5333	9	9	2,407	8
3 vs. 31	21,14	22,21	-1,067	0,5652	9	9	2,669	8
3 vs. 35	21,14	22,25	-1,11	0,4857	9	9	3,232	8
3 vs. 36	21,14	22,26	-1,121	0,5372	9	9	2,952	8
8 vs. 14	21,1	22,43	-1,333	0,1979	9	9	9,528	8
8 vs. 15	21,1	22,12	-1,022	0,1498	9	9	9,651	8
8 vs. 17	21,1	22,88	-1,784	0,149	9	9	16,93	8
8 vs. 21	21,1	22,92	-1,822	0,2443	9	9	10,55	8
8 vs. 24	21,1	22,26	-1,163	0,2537	9	9	6,486	8
8 vs. 28	21,1	22,05	-0,9478	0,2625	9	9	5,106	8
8 vs. 31	21,1	22,21	-1,107	0,3207	9	9	4,88	8
8 vs. 35	21,1	22,25	-1,15	0,3427	9	9	4,746	8
8 vs. 36	21,1	22,26	-1,161	0,3389	9	9	4,845	8
14 vs. 15	22,43	22,12	0,3111	0,08407	9	9	5,233	8
14 vs. 17	22,43	22,88	-0,4511	0,08297	9	9	7,689	8
14 vs. 21	22,43	22,92	-0,4889	0,1557	9	9	4,441	8
14 vs. 24	22,43	22,26	0,17	0,1821	9	9	1,32	8
14 vs. 28	22,43	22,05	0,3856	0,1754	9	9	3,108	8
14 vs. 31	22,43	22,21	0,2267	0,2047	9	9	1,566	8
14 vs. 35	22,43	22,25	0,1833	0,1975	9	9	1,313	8
14 vs. 36	22,43	22,26	0,1722	0,2279	9	9	1,069	8
15 vs. 17	22,12	22,88	-0,7622	0,09131	9	9	11,8	8
15 vs. 21	22,12	22,92	-0,8	0,1935	9	9	5,846	8
15 vs. 24	22,12	22,26	-0,1411	0,2077	9	9	0,9609	8
15 vs. 28	22,12	22,05	0,07444	0,216	9	9	0,4873	8
15 vs. 31	22,12	22,21	-0,08444	0,2526	9	9	0,4727	8
15 vs. 35	22,12	22,25	-0,1278	0,2442	9	9	0,74	8
15 vs. 36	22,12	22,26	-0,1389	0,2705	9	9	0,726	8
17 vs. 21	22,88	22,92	-0,03778	0,1321	9	9	0,4045	8
17 vs. 24	22,88	22,26	0,6211	0,1565	9	9	5,614	8
17 vs. 28	22,88	22,05	0,8367	0,1614	9	9	7,332	8
17 vs. 31	22,88	22,21	0,6778	0,211	9	9	4,544	8
17 vs. 35	22,88	22,25	0,6344	0,2297	9	9	3,906	8
17 vs. 36	22,88	22,26	0,6233	0,2297	9	9	3,838	8
21 vs. 24	22,92	22,26	0,6589	0,1059	9	9	8,797	8
21 vs. 28	22,92	22,05	0,8744	0,1289	9	9	9,591	8
21 vs. 31	22,92	22,21	0,7156	0,14	9	9	7,229	8
21 vs. 35	22,92	22,25	0,6722	0,2099	9	9	4,529	8
21 vs. 36	22,92	22,26	0,6611	0,1934	9	9	4,835	8
24 vs. 28	22,26	22,05	0,2156	0,08588	9	9	3,55	8
24 vs. 31	22,26	22,21	0,05667	0,1592	9	9	0,5034	8
24 vs. 35	22,26	22,25	0,01333	0,2142	9	9	0,08803	8
24 vs. 36	22,26	22,26	0,002222	0,1888	9	9	0,01665	8
28 vs. 31	22,05	22,21	-0,1589	0,1123	9	9	2,001	8
28 vs. 35	22,05	22,25	-0,2022	0,1991	9	9	1,436	8
28 vs. 36	22,05	22,26	-0,2133	0,1711	9	9	1,764	8
31 vs. 35	22,21	22,25	-0,04333	0,203	9	9	0,3019	8
31 vs. 36	22,21	22,26	-0,05444	0,1901	9	9	0,4051	8
35 vs. 36	22,25	22,26	-0,01111	0,09435	9	9	0,1666	8
