# Supplementary material for: High-Speed-Ventral-Plane Videography Identifies Specific Gait Pattern Changes in Cuprizone-Induced Demyelination in Mice
Source: Cells. 2025 Jun 24;14(13):969. doi: 10.3390/cells14130969 (PMC12249482; doi:10.3390/cells14130969)
Supplement: Supplementary file 1 [file cells-14-00969-s001.zip › Supplement/Brake/Friedman test of Brake LH.csv]

Number of families	1
Number of comparisons per family	55
Alpha	0,05
Dunn's multiple comparisons test	Rank sum diff,	Significant?	Summary	Adjusted P Value
-1 vs. 3	9,500	No	ns	>0,9999	A-B
-1 vs. 7	26,00	No	ns	>0,9999	A-C
-1 vs. 10	30,00	No	ns	>0,9999	A-D
-1 vs. 14	12,50	No	ns	>0,9999	A-E
-1 vs. 17	27,50	No	ns	>0,9999	A-F
-1 vs. 21	29,00	No	ns	>0,9999	A-G
-1 vs. 24	18,50	No	ns	>0,9999	A-H
-1 vs. 28	39,00	No	ns	0,1807	A-I
-1 vs. 31	29,00	No	ns	>0,9999	A-J
-1 vs. 35	37,50	No	ns	0,2587	A-K
3 vs. 7	16,50	No	ns	>0,9999	B-C
3 vs. 10	20,50	No	ns	>0,9999	B-D
3 vs. 14	3,000	No	ns	>0,9999	B-E
3 vs. 17	18,00	No	ns	>0,9999	B-F
3 vs. 21	19,50	No	ns	>0,9999	B-G
3 vs. 24	9,000	No	ns	>0,9999	B-H
3 vs. 28	29,50	No	ns	>0,9999	B-I
3 vs. 31	19,50	No	ns	>0,9999	B-J
3 vs. 35	28,00	No	ns	>0,9999	B-K
7 vs. 10	4,000	No	ns	>0,9999	C-D
7 vs. 14	-13,50	No	ns	>0,9999	C-E
7 vs. 17	1,500	No	ns	>0,9999	C-F
7 vs. 21	3,000	No	ns	>0,9999	C-G
7 vs. 24	-7,500	No	ns	>0,9999	C-H
7 vs. 28	13,00	No	ns	>0,9999	C-I
7 vs. 31	3,000	No	ns	>0,9999	C-J
7 vs. 35	11,50	No	ns	>0,9999	C-K
10 vs. 14	-17,50	No	ns	>0,9999	D-E
10 vs. 17	-2,500	No	ns	>0,9999	D-F
10 vs. 21	-1,000	No	ns	>0,9999	D-G
10 vs. 24	-11,50	No	ns	>0,9999	D-H
10 vs. 28	9,000	No	ns	>0,9999	D-I
10 vs. 31	-1,000	No	ns	>0,9999	D-J
10 vs. 35	7,500	No	ns	>0,9999	D-K
14 vs. 17	15,00	No	ns	>0,9999	E-F
14 vs. 21	16,50	No	ns	>0,9999	E-G
14 vs. 24	6,000	No	ns	>0,9999	E-H
14 vs. 28	26,50	No	ns	>0,9999	E-I
14 vs. 31	16,50	No	ns	>0,9999	E-J
14 vs. 35	25,00	No	ns	>0,9999	E-K
17 vs. 21	1,500	No	ns	>0,9999	F-G
17 vs. 24	-9,000	No	ns	>0,9999	F-H
17 vs. 28	11,50	No	ns	>0,9999	F-I
17 vs. 31	1,500	No	ns	>0,9999	F-J
17 vs. 35	10,00	No	ns	>0,9999	F-K
21 vs. 24	-10,50	No	ns	>0,9999	G-H
21 vs. 28	10,00	No	ns	>0,9999	G-I
21 vs. 31	0,000	No	ns	>0,9999	G-J
21 vs. 35	8,500	No	ns	>0,9999	G-K
24 vs. 28	20,50	No	ns	>0,9999	H-I
24 vs. 31	10,50	No	ns	>0,9999	H-J
24 vs. 35	19,00	No	ns	>0,9999	H-K
28 vs. 31	-10,00	No	ns	>0,9999	I-J
28 vs. 35	-1,500	No	ns	>0,9999	I-K
31 vs. 35	8,500	No	ns	>0,9999	J-K
Test details	Rank sum 1	Rank sum 2	Rank sum diff,	n1	n2	Z
-1 vs. 3	71,50	62,00	9,500	8	8	0,7161
-1 vs. 7	71,50	45,50	26,00	8	8	1,960
-1 vs. 10	71,50	41,50	30,00	8	8	2,261
-1 vs. 14	71,50	59,00	12,50	8	8	0,9422
-1 vs. 17	71,50	44,00	27,50	8	8	2,073
-1 vs. 21	71,50	42,50	29,00	8	8	2,186
-1 vs. 24	71,50	53,00	18,50	8	8	1,394
-1 vs. 28	71,50	32,50	39,00	8	8	2,940
-1 vs. 31	71,50	42,50	29,00	8	8	2,186
-1 vs. 35	71,50	34,00	37,50	8	8	2,827
3 vs. 7	62,00	45,50	16,50	8	8	1,244
3 vs. 10	62,00	41,50	20,50	8	8	1,545
3 vs. 14	62,00	59,00	3,000	8	8	0,2261
3 vs. 17	62,00	44,00	18,00	8	8	1,357
3 vs. 21	62,00	42,50	19,50	8	8	1,470
3 vs. 24	62,00	53,00	9,000	8	8	0,6784
3 vs. 28	62,00	32,50	29,50	8	8	2,224
3 vs. 31	62,00	42,50	19,50	8	8	1,470
3 vs. 35	62,00	34,00	28,00	8	8	2,111
7 vs. 10	45,50	41,50	4,000	8	8	0,3015
7 vs. 14	45,50	59,00	-13,50	8	8	1,018
7 vs. 17	45,50	44,00	1,500	8	8	0,1131
7 vs. 21	45,50	42,50	3,000	8	8	0,2261
7 vs. 24	45,50	53,00	-7,500	8	8	0,5653
7 vs. 28	45,50	32,50	13,00	8	8	0,9799
7 vs. 31	45,50	42,50	3,000	8	8	0,2261
7 vs. 35	45,50	34,00	11,50	8	8	0,8668
10 vs. 14	41,50	59,00	-17,50	8	8	1,319
10 vs. 17	41,50	44,00	-2,500	8	8	0,1884
10 vs. 21	41,50	42,50	-1,000	8	8	0,07538
10 vs. 24	41,50	53,00	-11,50	8	8	0,8668
10 vs. 28	41,50	32,50	9,000	8	8	0,6784
10 vs. 31	41,50	42,50	-1,000	8	8	0,07538
10 vs. 35	41,50	34,00	7,500	8	8	0,5653
14 vs. 17	59,00	44,00	15,00	8	8	1,131
14 vs. 21	59,00	42,50	16,50	8	8	1,244
14 vs. 24	59,00	53,00	6,000	8	8	0,4523
14 vs. 28	59,00	32,50	26,50	8	8	1,998
14 vs. 31	59,00	42,50	16,50	8	8	1,244
14 vs. 35	59,00	34,00	25,00	8	8	1,884
17 vs. 21	44,00	42,50	1,500	8	8	0,1131
17 vs. 24	44,00	53,00	-9,000	8	8	0,6784
17 vs. 28	44,00	32,50	11,50	8	8	0,8668
17 vs. 31	44,00	42,50	1,500	8	8	0,1131
17 vs. 35	44,00	34,00	10,00	8	8	0,7538
21 vs. 24	42,50	53,00	-10,50	8	8	0,7915
21 vs. 28	42,50	32,50	10,00	8	8	0,7538
21 vs. 31	42,50	42,50	0,000	8	8	0,000
21 vs. 35	42,50	34,00	8,500	8	8	0,6407
24 vs. 28	53,00	32,50	20,50	8	8	1,545
24 vs. 31	53,00	42,50	10,50	8	8	0,7915
24 vs. 35	53,00	34,00	19,00	8	8	1,432
28 vs. 31	32,50	42,50	-10,00	8	8	0,7538
28 vs. 35	32,50	34,00	-1,500	8	8	0,1131
31 vs. 35	42,50	34,00	8,500	8	8	0,6407
