# Supplementary material for: High-Speed-Ventral-Plane Videography Identifies Specific Gait Pattern Changes in Cuprizone-Induced Demyelination in Mice
Source: Cells. 2025 Jun 24;14(13):969. doi: 10.3390/cells14130969 (PMC12249482; doi:10.3390/cells14130969)
Supplement: Supplementary file 1 [file cells-14-00969-s001.zip › Supplement/Brake/RM one-way ANOVA of Brake LF.csv]

Number of families	1
Number of comparisons per family	55
Alpha	0,05
Tukey's multiple comparisons test	Mean Diff,	95,00% CI of diff,	Significant?	Summary	Adjusted P Value
-1 vs. 3	-0,001938	-0,03194 to 0,02806	No	ns	>0,9999	A-B
-1 vs. 7	0,01225	-0,02521 to 0,04971	No	ns	0,8966	A-C
-1 vs. 10	0,005250	-0,03472 to 0,04522	No	ns	0,9998	A-D
-1 vs. 14	0,004688	-0,02641 to 0,03578	No	ns	0,9994	A-E
-1 vs. 17	0,004125	-0,02286 to 0,03111	No	ns	0,9993	A-F
-1 vs. 21	0,001875	-0,02561 to 0,02936	No	ns	>0,9999	A-G
-1 vs. 24	0,001937	-0,02745 to 0,03133	No	ns	>0,9999	A-H
-1 vs. 28	0,01181	-0,02816 to 0,05178	No	ns	0,9375	A-I
-1 vs. 31	0,008938	-0,02727 to 0,04515	No	ns	0,9778	A-J
-1 vs. 35	0,007813	-0,03766 to 0,05329	No	ns	0,9983	A-K
3 vs. 7	0,01419	-0,01201 to 0,04038	No	ns	0,4602	B-C
3 vs. 10	0,007188	-0,02986 to 0,04424	No	ns	0,9957	B-D
3 vs. 14	0,006625	-0,02724 to 0,04049	No	ns	0,9954	B-E
3 vs. 17	0,006063	-0,02339 to 0,03552	No	ns	0,9934	B-F
3 vs. 21	0,003813	-0,02611 to 0,03373	No	ns	0,9999	B-G
3 vs. 24	0,003875	-0,02616 to 0,03391	No	ns	0,9998	B-H
3 vs. 28	0,01375	-0,002816 to 0,03032	No	ns	0,1155	B-I
3 vs. 31	0,01088	-0,01302 to 0,03477	No	ns	0,6434	B-J
3 vs. 35	0,009750	-0,01747 to 0,03697	No	ns	0,8452	B-K
7 vs. 10	-0,007000	-0,04010 to 0,02610	No	ns	0,9920	C-D
7 vs. 14	-0,007563	-0,03989 to 0,02476	No	ns	0,9842	C-E
7 vs. 17	-0,008125	-0,02956 to 0,01331	No	ns	0,8058	C-F
7 vs. 21	-0,01038	-0,03746 to 0,01671	No	ns	0,7981	C-G
7 vs. 24	-0,01031	-0,04406 to 0,02344	No	ns	0,9257	C-H
7 vs. 28	-0,0004375	-0,02714 to 0,02627	No	ns	>0,9999	C-I
7 vs. 31	-0,003313	-0,01849 to 0,01187	No	ns	0,9900	C-J
7 vs. 35	-0,004438	-0,03335 to 0,02448	No	ns	0,9993	C-K
10 vs. 14	-0,0005625	-0,02891 to 0,02778	No	ns	>0,9999	D-E
10 vs. 17	-0,001125	-0,03623 to 0,03398	No	ns	>0,9999	D-F
10 vs. 21	-0,003375	-0,04109 to 0,03434	No	ns	>0,9999	D-G
10 vs. 24	-0,003313	-0,03209 to 0,02546	No	ns	>0,9999	D-H
10 vs. 28	0,006563	-0,02306 to 0,03618	No	ns	0,9890	D-I
10 vs. 31	0,003688	-0,03866 to 0,04604	No	ns	>0,9999	D-J
10 vs. 35	0,002563	-0,04937 to 0,05449	No	ns	>0,9999	D-K
14 vs. 17	-0,0005625	-0,01936 to 0,01824	No	ns	>0,9999	E-F
14 vs. 21	-0,002813	-0,03407 to 0,02844	No	ns	>0,9999	E-G
14 vs. 24	-0,002750	-0,03222 to 0,02672	No	ns	>0,9999	E-H
14 vs. 28	0,007125	-0,02369 to 0,03794	No	ns	0,9853	E-I
14 vs. 31	0,004250	-0,03169 to 0,04019	No	ns	>0,9999	E-J
14 vs. 35	0,003125	-0,04254 to 0,04879	No	ns	>0,9999	E-K
17 vs. 21	-0,002250	-0,03035 to 0,02585	No	ns	>0,9999	F-G
17 vs. 24	-0,002188	-0,03484 to 0,03046	No	ns	>0,9999	F-H
17 vs. 28	0,007687	-0,02529 to 0,04066	No	ns	0,9845	F-I
17 vs. 31	0,004813	-0,01819 to 0,02782	No	ns	0,9926	F-J
17 vs. 35	0,003688	-0,03306 to 0,04043	No	ns	>0,9999	F-K
21 vs. 24	6,250e-005	-0,02436 to 0,02448	No	ns	>0,9999	G-H
21 vs. 28	0,009937	-0,02301 to 0,04289	No	ns	0,9305	G-I
21 vs. 31	0,007063	-0,02006 to 0,03418	No	ns	0,9692	G-J
21 vs. 35	0,005938	-0,03151 to 0,04339	No	ns	0,9991	G-K
24 vs. 28	0,009875	-0,01960 to 0,03935	No	ns	0,8843	H-I
24 vs. 31	0,007000	-0,02616 to 0,04016	No	ns	0,9921	H-J
24 vs. 35	0,005875	-0,04520 to 0,05695	No	ns	>0,9999	H-K
28 vs. 31	-0,002875	-0,03226 to 0,02651	No	ns	>0,9999	I-J
28 vs. 35	-0,004000	-0,03662 to 0,02862	No	ns	0,9999	I-K
31 vs. 35	-0,001125	-0,03012 to 0,02787	No	ns	>0,9999	J-K
Test details	Mean 1	Mean 2	Mean Diff,	SE of diff,	n1	n2	q	DF
-1 vs. 3	0,1050	0,1069	-0,001938	0,006733	8	8	0,4070	7
-1 vs. 7	0,1050	0,09275	0,01225	0,008407	8	8	2,061	7
-1 vs. 10	0,1050	0,09975	0,005250	0,008971	8	8	0,8276	7
-1 vs. 14	0,1050	0,1003	0,004688	0,006978	8	8	0,9500	7
-1 vs. 17	0,1050	0,1009	0,004125	0,006056	8	8	0,9633	7
-1 vs. 21	0,1050	0,1031	0,001875	0,006169	8	8	0,4299	7
-1 vs. 24	0,1050	0,1031	0,001937	0,006596	8	8	0,4154	7
-1 vs. 28	0,1050	0,09319	0,01181	0,008970	8	8	1,862	7
-1 vs. 31	0,1050	0,09606	0,008938	0,008126	8	8	1,555	7
-1 vs. 35	0,1050	0,09719	0,007813	0,01021	8	8	1,083	7
3 vs. 7	0,1069	0,09275	0,01419	0,005878	8	8	3,413	7
3 vs. 10	0,1069	0,09975	0,007188	0,008315	8	8	1,223	7
3 vs. 14	0,1069	0,1003	0,006625	0,007601	8	8	1,233	7
3 vs. 17	0,1069	0,1009	0,006063	0,006611	8	8	1,297	7
3 vs. 21	0,1069	0,1031	0,003813	0,006715	8	8	0,8030	7
3 vs. 24	0,1069	0,1031	0,003875	0,006741	8	8	0,8129	7
3 vs. 28	0,1069	0,09319	0,01375	0,003718	8	8	5,230	7
3 vs. 31	0,1069	0,09606	0,01088	0,005363	8	8	2,868	7
3 vs. 35	0,1069	0,09719	0,009750	0,006108	8	8	2,258	7
7 vs. 10	0,09275	0,09975	-0,007000	0,007428	8	8	1,333	7
7 vs. 14	0,09275	0,1003	-0,007563	0,007254	8	8	1,474	7
7 vs. 17	0,09275	0,1009	-0,008125	0,004810	8	8	2,389	7
7 vs. 21	0,09275	0,1031	-0,01038	0,006079	8	8	2,414	7
7 vs. 24	0,09275	0,1031	-0,01031	0,007574	8	8	1,926	7
7 vs. 28	0,09275	0,09319	-0,0004375	0,005993	8	8	0,1032	7
7 vs. 31	0,09275	0,09606	-0,003313	0,003407	8	8	1,375	7
7 vs. 35	0,09275	0,09719	-0,004438	0,006489	8	8	0,9672	7
10 vs. 14	0,09975	0,1003	-0,0005625	0,006361	8	8	0,1250	7
10 vs. 17	0,09975	0,1009	-0,001125	0,007878	8	8	0,2020	7
10 vs. 21	0,09975	0,1031	-0,003375	0,008464	8	8	0,5639	7
10 vs. 24	0,09975	0,1031	-0,003313	0,006457	8	8	0,7255	7
10 vs. 28	0,09975	0,09319	0,006563	0,006648	8	8	1,396	7
10 vs. 31	0,09975	0,09606	0,003688	0,009504	8	8	0,5487	7
10 vs. 35	0,09975	0,09719	0,002563	0,01165	8	8	0,3109	7
14 vs. 17	0,1003	0,1009	-0,0005625	0,004219	8	8	0,1886	7
14 vs. 21	0,1003	0,1031	-0,002813	0,007015	8	8	0,5670	7
14 vs. 24	0,1003	0,1031	-0,002750	0,006614	8	8	0,5880	7
14 vs. 28	0,1003	0,09319	0,007125	0,006915	8	8	1,457	7
14 vs. 31	0,1003	0,09606	0,004250	0,008065	8	8	0,7452	7
14 vs. 35	0,1003	0,09719	0,003125	0,01025	8	8	0,4313	7
17 vs. 21	0,1009	0,1031	-0,002250	0,006305	8	8	0,5046	7
17 vs. 24	0,1009	0,1031	-0,002188	0,007327	8	8	0,4222	7
17 vs. 28	0,1009	0,09319	0,007687	0,007400	8	8	1,469	7
17 vs. 31	0,1009	0,09606	0,004813	0,005162	8	8	1,318	7
17 vs. 35	0,1009	0,09719	0,003688	0,008247	8	8	0,6324	7
21 vs. 24	0,1031	0,1031	6,250e-005	0,005481	8	8	0,01613	7
21 vs. 28	0,1031	0,09319	0,009937	0,007394	8	8	1,901	7
21 vs. 31	0,1031	0,09606	0,007063	0,006086	8	8	1,641	7
21 vs. 35	0,1031	0,09719	0,005938	0,008404	8	8	0,9991	7
24 vs. 28	0,1031	0,09319	0,009875	0,006614	8	8	2,111	7
24 vs. 31	0,1031	0,09606	0,007000	0,007441	8	8	1,330	7
24 vs. 35	0,1031	0,09719	0,005875	0,01146	8	8	0,7249	7
28 vs. 31	0,09319	0,09606	-0,002875	0,006594	8	8	0,6166	7
28 vs. 35	0,09319	0,09719	-0,004000	0,007320	8	8	0,7728	7
31 vs. 35	0,09606	0,09719	-0,001125	0,006507	8	8	0,2445	7
