# Supplementary material for: High-Speed-Ventral-Plane Videography Identifies Specific Gait Pattern Changes in Cuprizone-Induced Demyelination in Mice
Source: Cells. 2025 Jun 24;14(13):969. doi: 10.3390/cells14130969 (PMC12249482; doi:10.3390/cells14130969)
Supplement: Supplementary file 1 [file cells-14-00969-s001.zip › Supplement/Brake/RM one-way ANOVA of Brake RF.csv]

Number of families	1
Number of comparisons per family	55
Alpha	0,05
Tukey's multiple comparisons test	Mean Diff,	95,00% CI of diff,	Significant?	Summary	Adjusted P Value
-1 vs. 3	-0,01831	-0,05556 to 0,01894	No	ns	0,5634	A-B
-1 vs. 7	-0,001937	-0,03286 to 0,02899	No	ns	>0,9999	A-C
-1 vs. 10	-0,007750	-0,03547 to 0,01997	No	ns	0,9537	A-D
-1 vs. 14	-0,01306	-0,03699 to 0,01086	No	ns	0,4520	A-E
-1 vs. 17	-0,008125	-0,03476 to 0,01851	No	ns	0,9264	A-F
-1 vs. 21	-0,01519	-0,04526 to 0,01488	No	ns	0,5346	A-G
-1 vs. 24	-0,005000	-0,03328 to 0,02328	No	ns	0,9978	A-H
-1 vs. 28	-0,005000	-0,05197 to 0,04197	No	ns	>0,9999	A-I
-1 vs. 31	-0,01138	-0,06744 to 0,04469	No	ns	0,9940	A-J
-1 vs. 35	-0,008125	-0,05292 to 0,03667	No	ns	0,9974	A-K
3 vs. 7	0,01638	-0,01158 to 0,04433	No	ns	0,3794	B-C
3 vs. 10	0,01056	-0,01866 to 0,03979	No	ns	0,8395	B-D
3 vs. 14	0,005250	-0,02264 to 0,03314	No	ns	0,9965	B-E
3 vs. 17	0,01019	-0,03546 to 0,05584	No	ns	0,9884	B-F
3 vs. 21	0,003125	-0,02447 to 0,03072	No	ns	>0,9999	B-G
3 vs. 24	0,01331	-0,02735 to 0,05397	No	ns	0,8960	B-H
3 vs. 28	0,01331	-0,03176 to 0,05839	No	ns	0,9377	B-I
3 vs. 31	0,006938	-0,05042 to 0,06430	No	ns	>0,9999	B-J
3 vs. 35	0,01019	-0,03492 to 0,05529	No	ns	0,9874	B-K
7 vs. 10	-0,005813	-0,02384 to 0,01222	No	ns	0,9034	C-D
7 vs. 14	-0,01113	-0,03753 to 0,01528	No	ns	0,7179	C-E
7 vs. 17	-0,006188	-0,03753 to 0,02515	No	ns	0,9951	C-F
7 vs. 21	-0,01325	-0,03079 to 0,004293	No	ns	0,1678	C-G
7 vs. 24	-0,003063	-0,03084 to 0,02471	No	ns	>0,9999	C-H
7 vs. 28	-0,003063	-0,03439 to 0,02827	No	ns	>0,9999	C-I
7 vs. 31	-0,009438	-0,04781 to 0,02894	No	ns	0,9783	C-J
7 vs. 35	-0,006188	-0,03974 to 0,02736	No	ns	0,9970	C-K
10 vs. 14	-0,005313	-0,02858 to 0,01795	No	ns	0,9865	D-E
10 vs. 17	-0,0003750	-0,03772 to 0,03697	No	ns	>0,9999	D-F
10 vs. 21	-0,007438	-0,03053 to 0,01566	No	ns	0,9038	D-G
10 vs. 24	0,002750	-0,02130 to 0,02680	No	ns	>0,9999	D-H
10 vs. 28	0,002750	-0,03075 to 0,03625	No	ns	>0,9999	D-I
10 vs. 31	-0,003625	-0,04092 to 0,03367	No	ns	>0,9999	D-J
10 vs. 35	-0,0003750	-0,03548 to 0,03473	No	ns	>0,9999	D-K
14 vs. 17	0,004938	-0,02472 to 0,03459	No	ns	0,9986	E-F
14 vs. 21	-0,002125	-0,02706 to 0,02281	No	ns	>0,9999	E-G
14 vs. 24	0,008062	-0,02289 to 0,03902	No	ns	0,9692	E-H
14 vs. 28	0,008062	-0,03042 to 0,04655	No	ns	0,9925	E-I
14 vs. 31	0,001687	-0,05065 to 0,05402	No	ns	>0,9999	E-J
14 vs. 35	0,004938	-0,03445 to 0,04432	No	ns	0,9999	E-K
17 vs. 21	-0,007063	-0,03240 to 0,01828	No	ns	0,9545	F-G
17 vs. 24	0,003125	-0,02789 to 0,03414	No	ns	>0,9999	F-H
17 vs. 28	0,003125	-0,03357 to 0,03982	No	ns	>0,9999	F-I
17 vs. 31	-0,003250	-0,05685 to 0,05035	No	ns	>0,9999	F-J
17 vs. 35	0,000	-0,03275 to 0,03275	No	ns	>0,9999	F-K
21 vs. 24	0,01019	-0,01725 to 0,03763	No	ns	0,8210	G-H
21 vs. 28	0,01019	-0,01763 to 0,03801	No	ns	0,8306	G-I
21 vs. 31	0,003813	-0,03988 to 0,04751	No	ns	>0,9999	G-J
21 vs. 35	0,007063	-0,01725 to 0,03138	No	ns	0,9430	G-K
24 vs. 28	0,000	-0,02512 to 0,02512	No	ns	>0,9999	H-I
24 vs. 31	-0,006375	-0,03887 to 0,02612	No	ns	0,9953	H-J
24 vs. 35	-0,003125	-0,03160 to 0,02535	No	ns	>0,9999	H-K
28 vs. 31	-0,006375	-0,03460 to 0,02185	No	ns	0,9874	I-J
28 vs. 35	-0,003125	-0,01791 to 0,01166	No	ns	0,9920	I-K
31 vs. 35	0,003250	-0,03522 to 0,04172	No	ns	>0,9999	J-K
Test details	Mean 1	Mean 2	Mean Diff,	SE of diff,	n1	n2	q	DF
-1 vs. 3	0,08113	0,09944	-0,01831	0,008360	8	8	3,098	7
-1 vs. 7	0,08113	0,08306	-0,001937	0,006941	8	8	0,3948	7
-1 vs. 10	0,08113	0,08888	-0,007750	0,006221	8	8	1,762	7
-1 vs. 14	0,08113	0,09419	-0,01306	0,005370	8	8	3,440	7
-1 vs. 17	0,08113	0,08925	-0,008125	0,005977	8	8	1,922	7
-1 vs. 21	0,08113	0,09631	-0,01519	0,006748	8	8	3,183	7
-1 vs. 24	0,08113	0,08613	-0,005000	0,006346	8	8	1,114	7
-1 vs. 28	0,08113	0,08613	-0,005000	0,01054	8	8	0,6709	7
-1 vs. 31	0,08113	0,09250	-0,01138	0,01258	8	8	1,278	7
-1 vs. 35	0,08113	0,08925	-0,008125	0,01005	8	8	1,143	7
3 vs. 7	0,09944	0,08306	0,01638	0,006274	8	8	3,691	7
3 vs. 10	0,09944	0,08888	0,01056	0,006559	8	8	2,277	7
3 vs. 14	0,09944	0,09419	0,005250	0,006260	8	8	1,186	7
3 vs. 17	0,09944	0,08925	0,01019	0,01024	8	8	1,406	7
3 vs. 21	0,09944	0,09631	0,003125	0,006194	8	8	0,7135	7
3 vs. 24	0,09944	0,08613	0,01331	0,009125	8	8	2,063	7
3 vs. 28	0,09944	0,08613	0,01331	0,01012	8	8	1,861	7
3 vs. 31	0,09944	0,09250	0,006938	0,01287	8	8	0,7622	7
3 vs. 35	0,09944	0,08925	0,01019	0,01012	8	8	1,423	7
7 vs. 10	0,08306	0,08888	-0,005813	0,004047	8	8	2,031	7
7 vs. 14	0,08306	0,09419	-0,01113	0,005926	8	8	2,655	7
7 vs. 17	0,08306	0,08925	-0,006188	0,007034	8	8	1,244	7
7 vs. 21	0,08306	0,09631	-0,01325	0,003937	8	8	4,760	7
7 vs. 24	0,08306	0,08613	-0,003063	0,006234	8	8	0,6948	7
7 vs. 28	0,08306	0,08613	-0,003063	0,007031	8	8	0,6160	7
7 vs. 31	0,08306	0,09250	-0,009438	0,008612	8	8	1,550	7
7 vs. 35	0,08306	0,08925	-0,006188	0,007530	8	8	1,162	7
10 vs. 14	0,08888	0,09419	-0,005313	0,005221	8	8	1,439	7
10 vs. 17	0,08888	0,08925	-0,0003750	0,008380	8	8	0,06328	7
10 vs. 21	0,08888	0,09631	-0,007438	0,005183	8	8	2,029	7
10 vs. 24	0,08888	0,08613	0,002750	0,005398	8	8	0,7205	7
10 vs. 28	0,08888	0,08613	0,002750	0,007517	8	8	0,5174	7
10 vs. 31	0,08888	0,09250	-0,003625	0,008370	8	8	0,6125	7
10 vs. 35	0,08888	0,08925	-0,0003750	0,007879	8	8	0,06731	7
14 vs. 17	0,09419	0,08925	0,004938	0,006655	8	8	1,049	7
14 vs. 21	0,09419	0,09631	-0,002125	0,005596	8	8	0,5371	7
14 vs. 24	0,09419	0,08613	0,008062	0,006947	8	8	1,641	7
14 vs. 28	0,09419	0,08613	0,008062	0,008637	8	8	1,320	7
14 vs. 31	0,09419	0,09250	0,001687	0,01175	8	8	0,2032	7
14 vs. 35	0,09419	0,08925	0,004938	0,008839	8	8	0,7900	7
17 vs. 21	0,08925	0,09631	-0,007063	0,005686	8	8	1,756	7
17 vs. 24	0,08925	0,08613	0,003125	0,006960	8	8	0,6350	7
17 vs. 28	0,08925	0,08613	0,003125	0,008236	8	8	0,5366	7
17 vs. 31	0,08925	0,09250	-0,003250	0,01203	8	8	0,3821	7
17 vs. 35	0,08925	0,08925	0,000	0,007350	8	8	0,000	7
21 vs. 24	0,09631	0,08613	0,01019	0,006158	8	8	2,340	7
21 vs. 28	0,09631	0,08613	0,01019	0,006244	8	8	2,308	7
21 vs. 31	0,09631	0,09250	0,003813	0,009807	8	8	0,5498	7
21 vs. 35	0,09631	0,08925	0,007063	0,005457	8	8	1,830	7
24 vs. 28	0,08613	0,08613	0,000	0,005637	8	8	0,000	7
24 vs. 31	0,08613	0,09250	-0,006375	0,007292	8	8	1,236	7
24 vs. 35	0,08613	0,08925	-0,003125	0,006390	8	8	0,6916	7
28 vs. 31	0,08613	0,09250	-0,006375	0,006335	8	8	1,423	7
28 vs. 35	0,08613	0,08925	-0,003125	0,003318	8	8	1,332	7
31 vs. 35	0,09250	0,08925	0,003250	0,008633	8	8	0,5324	7
