# Supplementary material for: High-Speed-Ventral-Plane Videography Identifies Specific Gait Pattern Changes in Cuprizone-Induced Demyelination in Mice
Source: Cells. 2025 Jun 24;14(13):969. doi: 10.3390/cells14130969 (PMC12249482; doi:10.3390/cells14130969)
Supplement: Supplementary file 1 [file cells-14-00969-s001.zip › Supplement/Brake/RM one-way ANOVA of Brake RH.csv]

Number of families	1
Number of comparisons per family	55
Alpha	0,05
Uncorrected Fisher's LSD	Mean Diff,	95,00% CI of diff,	Significant?	Summary	Individual P Value
-1 vs. 3	-0,01063	-0,02326 to 0,002006	No	ns	0,0870	A-B
-1 vs. 7	-0,006375	-0,02233 to 0,009580	No	ns	0,3762	A-C
-1 vs. 10	-0,01113	-0,02385 to 0,001604	No	ns	0,0776	A-D
-1 vs. 14	-0,006250	-0,01940 to 0,006899	No	ns	0,2981	A-E
-1 vs. 17	-0,003000	-0,01392 to 0,007916	No	ns	0,5365	A-F
-1 vs. 21	0,002063	-0,01330 to 0,01742	No	ns	0,7601	A-G
-1 vs. 24	-0,002688	-0,01951 to 0,01413	No	ns	0,7168	A-H
-1 vs. 28	-0,0002500	-0,02052 to 0,02002	No	ns	0,9776	A-I
-1 vs. 31	0,01113	0,0001772 to 0,02207	Yes	*	0,0473	A-J
-1 vs. 35	0,01313	-0,0007005 to 0,02695	No	ns	0,0597	A-K
3 vs. 7	0,004250	-0,009623 to 0,01812	No	ns	0,4923	B-C
3 vs. 10	-0,0005000	-0,006595 to 0,005595	No	ns	0,8517	B-D
3 vs. 14	0,004375	-0,003693 to 0,01244	No	ns	0,2406	B-E
3 vs. 17	0,007625	-0,004246 to 0,01950	No	ns	0,1726	B-F
3 vs. 21	0,01269	0,006974 to 0,01840	Yes	**	0,0012	B-G
3 vs. 24	0,007938	-0,005819 to 0,02169	No	ns	0,2147	B-H
3 vs. 28	0,01038	-0,003027 to 0,02378	No	ns	0,1099	B-I
3 vs. 31	0,02175	0,01670 to 0,02680	Yes	****	<0,0001	B-J
3 vs. 35	0,02375	0,01510 to 0,03240	Yes	***	0,0003	B-K
7 vs. 10	-0,004750	-0,01556 to 0,006056	No	ns	0,3332	C-D
7 vs. 14	0,0001250	-0,01707 to 0,01732	No	ns	0,9868	C-E
7 vs. 17	0,003375	-0,01130 to 0,01805	No	ns	0,6034	C-F
7 vs. 21	0,008438	-0,007903 to 0,02478	No	ns	0,2616	C-G
7 vs. 24	0,003688	-0,007832 to 0,01521	No	ns	0,4738	C-H
7 vs. 28	0,006125	-0,004632 to 0,01688	No	ns	0,2201	C-I
7 vs. 31	0,01750	0,003198 to 0,03180	Yes	*	0,0232	C-J
7 vs. 35	0,01950	0,009455 to 0,02954	Yes	**	0,0025	C-K
10 vs. 14	0,004875	-0,002764 to 0,01251	No	ns	0,1750	D-E
10 vs. 17	0,008125	-0,001786 to 0,01804	No	ns	0,0938	D-F
10 vs. 21	0,01319	0,004621 to 0,02175	Yes	**	0,0083	D-G
10 vs. 24	0,008438	-0,0003718 to 0,01725	No	ns	0,0579	D-H
10 vs. 28	0,01088	-0,001078 to 0,02283	No	ns	0,0685	D-I
10 vs. 31	0,02225	0,01527 to 0,02923	Yes	***	0,0001	D-J
10 vs. 35	0,02425	0,01494 to 0,03356	Yes	***	0,0005	D-K
14 vs. 17	0,003250	-0,009545 to 0,01604	No	ns	0,5670	E-F
14 vs. 21	0,008313	-0,001447 to 0,01807	No	ns	0,0839	E-G
14 vs. 24	0,003563	-0,008979 to 0,01610	No	ns	0,5233	E-H
14 vs. 28	0,006000	-0,01057 to 0,02257	No	ns	0,4203	E-I
14 vs. 31	0,01738	0,008256 to 0,02649	Yes	**	0,0028	E-J
14 vs. 35	0,01938	0,006091 to 0,03266	Yes	*	0,0107	E-K
17 vs. 21	0,005063	-0,007070 to 0,01719	No	ns	0,3567	F-G
17 vs. 24	0,0003125	-0,01358 to 0,01421	No	ns	0,9591	F-H
17 vs. 28	0,002750	-0,01451 to 0,02001	No	ns	0,7176	F-I
17 vs. 31	0,01413	0,004338 to 0,02391	Yes	*	0,0112	F-J
17 vs. 35	0,01613	0,004754 to 0,02750	Yes	*	0,0122	F-K
21 vs. 24	-0,004750	-0,02037 to 0,01087	No	ns	0,4954	G-H
21 vs. 28	-0,002313	-0,01886 to 0,01424	No	ns	0,7508	G-I
21 vs. 31	0,009062	-0,0003310 to 0,01846	No	ns	0,0565	G-J
21 vs. 35	0,01106	0,001268 to 0,02086	Yes	*	0,0320	G-K
24 vs. 28	0,002438	-0,009771 to 0,01465	No	ns	0,6512	H-I
24 vs. 31	0,01381	0,0001355 to 0,02749	Yes	*	0,0483	H-J
24 vs. 35	0,01581	0,0007030 to 0,03092	Yes	*	0,0425	H-K
28 vs. 31	0,01138	-0,001896 to 0,02465	No	ns	0,0823	I-J
28 vs. 35	0,01338	0,001174 to 0,02558	Yes	*	0,0358	I-K
31 vs. 35	0,002000	-0,008183 to 0,01218	No	ns	0,6564	J-K
Test details	Mean 1	Mean 2	Mean Diff,	SE of diff,	n1	n2	t	DF
-1 vs. 3	0,05238	0,06300	-0,01063	0,005342	8	8	1,989	7
-1 vs. 7	0,05238	0,05875	-0,006375	0,006747	8	8	0,9448	7
-1 vs. 10	0,05238	0,06350	-0,01113	0,005383	8	8	2,067	7
-1 vs. 14	0,05238	0,05863	-0,006250	0,005561	8	8	1,124	7
-1 vs. 17	0,05238	0,05538	-0,003000	0,004617	8	8	0,6498	7
-1 vs. 21	0,05238	0,05031	0,002063	0,006495	8	8	0,3176	7
-1 vs. 24	0,05238	0,05506	-0,002688	0,007113	8	8	0,3778	7
-1 vs. 28	0,05238	0,05263	-0,0002500	0,008573	8	8	0,02916	7
-1 vs. 31	0,05238	0,04125	0,01113	0,004630	8	8	2,403	7
-1 vs. 35	0,05238	0,03925	0,01313	0,005847	8	8	2,245	7
3 vs. 7	0,06300	0,05875	0,004250	0,005867	8	8	0,7244	7
3 vs. 10	0,06300	0,06350	-0,0005000	0,002577	8	8	0,1940	7
3 vs. 14	0,06300	0,05863	0,004375	0,003412	8	8	1,282	7
3 vs. 17	0,06300	0,05538	0,007625	0,005020	8	8	1,519	7
3 vs. 21	0,06300	0,05031	0,01269	0,002416	8	8	5,251	7
3 vs. 24	0,06300	0,05506	0,007938	0,005817	8	8	1,364	7
3 vs. 28	0,06300	0,05263	0,01038	0,005668	8	8	1,831	7
3 vs. 31	0,06300	0,04125	0,02175	0,002136	8	8	10,18	7
3 vs. 35	0,06300	0,03925	0,02375	0,003660	8	8	6,490	7
7 vs. 10	0,05875	0,06350	-0,004750	0,004570	8	8	1,039	7
7 vs. 14	0,05875	0,05863	0,0001250	0,007273	8	8	0,01719	7
7 vs. 17	0,05875	0,05538	0,003375	0,006205	8	8	0,5439	7
7 vs. 21	0,05875	0,05031	0,008438	0,006910	8	8	1,221	7
7 vs. 24	0,05875	0,05506	0,003688	0,004872	8	8	0,7570	7
7 vs. 28	0,05875	0,05263	0,006125	0,004549	8	8	1,346	7
7 vs. 31	0,05875	0,04125	0,01750	0,006048	8	8	2,893	7
7 vs. 35	0,05875	0,03925	0,01950	0,004248	8	8	4,591	7
10 vs. 14	0,06350	0,05863	0,004875	0,003230	8	8	1,509	7
10 vs. 17	0,06350	0,05538	0,008125	0,004192	8	8	1,938	7
10 vs. 21	0,06350	0,05031	0,01319	0,003623	8	8	3,640	7
10 vs. 24	0,06350	0,05506	0,008438	0,003725	8	8	2,265	7
10 vs. 28	0,06350	0,05263	0,01088	0,005055	8	8	2,151	7
10 vs. 31	0,06350	0,04125	0,02225	0,002950	8	8	7,541	7
10 vs. 35	0,06350	0,03925	0,02425	0,003937	8	8	6,160	7
14 vs. 17	0,05863	0,05538	0,003250	0,005411	8	8	0,6007	7
14 vs. 21	0,05863	0,05031	0,008313	0,004127	8	8	2,014	7
14 vs. 24	0,05863	0,05506	0,003563	0,005304	8	8	0,6717	7
14 vs. 28	0,05863	0,05263	0,006000	0,007008	8	8	0,8561	7
14 vs. 31	0,05863	0,04125	0,01738	0,003857	8	8	4,505	7
14 vs. 35	0,05863	0,03925	0,01938	0,005618	8	8	3,449	7
17 vs. 21	0,05538	0,05031	0,005063	0,005131	8	8	0,9867	7
17 vs. 24	0,05538	0,05506	0,0003125	0,005876	8	8	0,05318	7
17 vs. 28	0,05538	0,05263	0,002750	0,007300	8	8	0,3767	7
17 vs. 31	0,05538	0,04125	0,01413	0,004139	8	8	3,413	7
17 vs. 35	0,05538	0,03925	0,01613	0,004809	8	8	3,353	7
21 vs. 24	0,05031	0,05506	-0,004750	0,006606	8	8	0,7190	7
21 vs. 28	0,05031	0,05263	-0,002313	0,007000	8	8	0,3304	7
21 vs. 31	0,05031	0,04125	0,009062	0,003972	8	8	2,281	7
21 vs. 35	0,05031	0,03925	0,01106	0,004142	8	8	2,671	7
24 vs. 28	0,05506	0,05263	0,002438	0,005163	8	8	0,4721	7
24 vs. 31	0,05506	0,04125	0,01381	0,005784	8	8	2,388	7
24 vs. 35	0,05506	0,03925	0,01581	0,006390	8	8	2,475	7
28 vs. 31	0,05263	0,04125	0,01138	0,005612	8	8	2,027	7
28 vs. 35	0,05263	0,03925	0,01338	0,005160	8	8	2,592	7
31 vs. 35	0,04125	0,03925	0,002000	0,004306	8	8	0,4644	7
