# Supplementary material for: High-Speed-Ventral-Plane Videography Identifies Specific Gait Pattern Changes in Cuprizone-Induced Demyelination in Mice
Source: Cells. 2025 Jun 24;14(13):969. doi: 10.3390/cells14130969 (PMC12249482; doi:10.3390/cells14130969)
Supplement: Supplementary file 1 [file cells-14-00969-s001.zip › Supplement/Midline distance/Friedman test of Midline Distance LF.csv]

Number of families	1
Number of comparisons per family	55
Alpha	0,05
Dunn's multiple comparisons test	Rank sum diff,	Significant?	Summary	Adjusted P Value
-1 vs. 3	-17,00	No	ns	>0,9999	A-B
-1 vs. 7	-19,00	No	ns	>0,9999	A-C
-1 vs. 10	-26,00	No	ns	>0,9999	A-D
-1 vs. 14	-13,00	No	ns	>0,9999	A-E
-1 vs. 17	3,000	No	ns	>0,9999	A-F
-1 vs. 21	-2,000	No	ns	>0,9999	A-G
-1 vs. 24	1,000	No	ns	>0,9999	A-H
-1 vs. 28	-2,000	No	ns	>0,9999	A-I
-1 vs. 31	1,000	No	ns	>0,9999	A-J
-1 vs. 35	-3,000	No	ns	>0,9999	A-K
3 vs. 7	-2,000	No	ns	>0,9999	B-C
3 vs. 10	-9,000	No	ns	>0,9999	B-D
3 vs. 14	4,000	No	ns	>0,9999	B-E
3 vs. 17	20,00	No	ns	>0,9999	B-F
3 vs. 21	15,00	No	ns	>0,9999	B-G
3 vs. 24	18,00	No	ns	>0,9999	B-H
3 vs. 28	15,00	No	ns	>0,9999	B-I
3 vs. 31	18,00	No	ns	>0,9999	B-J
3 vs. 35	14,00	No	ns	>0,9999	B-K
7 vs. 10	-7,000	No	ns	>0,9999	C-D
7 vs. 14	6,000	No	ns	>0,9999	C-E
7 vs. 17	22,00	No	ns	>0,9999	C-F
7 vs. 21	17,00	No	ns	>0,9999	C-G
7 vs. 24	20,00	No	ns	>0,9999	C-H
7 vs. 28	17,00	No	ns	>0,9999	C-I
7 vs. 31	20,00	No	ns	>0,9999	C-J
7 vs. 35	16,00	No	ns	>0,9999	C-K
10 vs. 14	13,00	No	ns	>0,9999	D-E
10 vs. 17	29,00	No	ns	>0,9999	D-F
10 vs. 21	24,00	No	ns	>0,9999	D-G
10 vs. 24	27,00	No	ns	>0,9999	D-H
10 vs. 28	24,00	No	ns	>0,9999	D-I
10 vs. 31	27,00	No	ns	>0,9999	D-J
10 vs. 35	23,00	No	ns	>0,9999	D-K
14 vs. 17	16,00	No	ns	>0,9999	E-F
14 vs. 21	11,00	No	ns	>0,9999	E-G
14 vs. 24	14,00	No	ns	>0,9999	E-H
14 vs. 28	11,00	No	ns	>0,9999	E-I
14 vs. 31	14,00	No	ns	>0,9999	E-J
14 vs. 35	10,00	No	ns	>0,9999	E-K
17 vs. 21	-5,000	No	ns	>0,9999	F-G
17 vs. 24	-2,000	No	ns	>0,9999	F-H
17 vs. 28	-5,000	No	ns	>0,9999	F-I
17 vs. 31	-2,000	No	ns	>0,9999	F-J
17 vs. 35	-6,000	No	ns	>0,9999	F-K
21 vs. 24	3,000	No	ns	>0,9999	G-H
21 vs. 28	0,000	No	ns	>0,9999	G-I
21 vs. 31	3,000	No	ns	>0,9999	G-J
21 vs. 35	-1,000	No	ns	>0,9999	G-K
24 vs. 28	-3,000	No	ns	>0,9999	H-I
24 vs. 31	0,000	No	ns	>0,9999	H-J
24 vs. 35	-4,000	No	ns	>0,9999	H-K
28 vs. 31	3,000	No	ns	>0,9999	I-J
28 vs. 35	-1,000	No	ns	>0,9999	I-K
31 vs. 35	-4,000	No	ns	>0,9999	J-K
Test details	Rank sum 1	Rank sum 2	Rank sum diff,	n1	n2	Z
-1 vs. 3	41,00	58,00	-17,00	8	8	1,281
-1 vs. 7	41,00	60,00	-19,00	8	8	1,432
-1 vs. 10	41,00	67,00	-26,00	8	8	1,960
-1 vs. 14	41,00	54,00	-13,00	8	8	0,9799
-1 vs. 17	41,00	38,00	3,000	8	8	0,2261
-1 vs. 21	41,00	43,00	-2,000	8	8	0,1508
-1 vs. 24	41,00	40,00	1,000	8	8	0,07538
-1 vs. 28	41,00	43,00	-2,000	8	8	0,1508
-1 vs. 31	41,00	40,00	1,000	8	8	0,07538
-1 vs. 35	41,00	44,00	-3,000	8	8	0,2261
3 vs. 7	58,00	60,00	-2,000	8	8	0,1508
3 vs. 10	58,00	67,00	-9,000	8	8	0,6784
3 vs. 14	58,00	54,00	4,000	8	8	0,3015
3 vs. 17	58,00	38,00	20,00	8	8	1,508
3 vs. 21	58,00	43,00	15,00	8	8	1,131
3 vs. 24	58,00	40,00	18,00	8	8	1,357
3 vs. 28	58,00	43,00	15,00	8	8	1,131
3 vs. 31	58,00	40,00	18,00	8	8	1,357
3 vs. 35	58,00	44,00	14,00	8	8	1,055
7 vs. 10	60,00	67,00	-7,000	8	8	0,5276
7 vs. 14	60,00	54,00	6,000	8	8	0,4523
7 vs. 17	60,00	38,00	22,00	8	8	1,658
7 vs. 21	60,00	43,00	17,00	8	8	1,281
7 vs. 24	60,00	40,00	20,00	8	8	1,508
7 vs. 28	60,00	43,00	17,00	8	8	1,281
7 vs. 31	60,00	40,00	20,00	8	8	1,508
7 vs. 35	60,00	44,00	16,00	8	8	1,206
10 vs. 14	67,00	54,00	13,00	8	8	0,9799
10 vs. 17	67,00	38,00	29,00	8	8	2,186
10 vs. 21	67,00	43,00	24,00	8	8	1,809
10 vs. 24	67,00	40,00	27,00	8	8	2,035
10 vs. 28	67,00	43,00	24,00	8	8	1,809
10 vs. 31	67,00	40,00	27,00	8	8	2,035
10 vs. 35	67,00	44,00	23,00	8	8	1,734
14 vs. 17	54,00	38,00	16,00	8	8	1,206
14 vs. 21	54,00	43,00	11,00	8	8	0,8292
14 vs. 24	54,00	40,00	14,00	8	8	1,055
14 vs. 28	54,00	43,00	11,00	8	8	0,8292
14 vs. 31	54,00	40,00	14,00	8	8	1,055
14 vs. 35	54,00	44,00	10,00	8	8	0,7538
17 vs. 21	38,00	43,00	-5,000	8	8	0,3769
17 vs. 24	38,00	40,00	-2,000	8	8	0,1508
17 vs. 28	38,00	43,00	-5,000	8	8	0,3769
17 vs. 31	38,00	40,00	-2,000	8	8	0,1508
17 vs. 35	38,00	44,00	-6,000	8	8	0,4523
21 vs. 24	43,00	40,00	3,000	8	8	0,2261
21 vs. 28	43,00	43,00	0,000	8	8	0,000
21 vs. 31	43,00	40,00	3,000	8	8	0,2261
21 vs. 35	43,00	44,00	-1,000	8	8	0,07538
24 vs. 28	40,00	43,00	-3,000	8	8	0,2261
24 vs. 31	40,00	40,00	0,000	8	8	0,000
24 vs. 35	40,00	44,00	-4,000	8	8	0,3015
28 vs. 31	43,00	40,00	3,000	8	8	0,2261
28 vs. 35	43,00	44,00	-1,000	8	8	0,07538
31 vs. 35	40,00	44,00	-4,000	8	8	0,3015
