# Supplementary material for: High-Speed-Ventral-Plane Videography Identifies Specific Gait Pattern Changes in Cuprizone-Induced Demyelination in Mice
Source: Cells. 2025 Jun 24;14(13):969. doi: 10.3390/cells14130969 (PMC12249482; doi:10.3390/cells14130969)
Supplement: Supplementary file 1 [file cells-14-00969-s001.zip › Supplement/Midline distance/RM one-way ANOVA of Midline Distance LH.csv]

Number of families	1
Number of comparisons per family	55
Alpha	0,05
Tukey's multiple comparisons test	Mean Diff,	95,00% CI of diff,	Significant?	Summary	Adjusted P Value
-1 vs. 3	0,4444	-0,1471 to 1,036	No	ns	0,1712	A-B
-1 vs. 7	0,6150	-0,001291 to 1,231	No	ns	0,0505	A-C
-1 vs. 10	0,5081	-0,3203 to 1,337	No	ns	0,3343	A-D
-1 vs. 14	0,3938	-0,2187 to 1,006	No	ns	0,2908	A-E
-1 vs. 17	0,5456	-0,08392 to 1,175	No	ns	0,0962	A-F
-1 vs. 21	0,6000	0,3052 to 0,8948	Yes	***	0,0009	A-G
-1 vs. 24	0,4525	0,02737 to 0,8776	Yes	*	0,0368	A-H
-1 vs. 28	0,8538	0,3336 to 1,374	Yes	**	0,0033	A-I
-1 vs. 31	0,6869	0,02475 to 1,349	Yes	*	0,0418	A-J
-1 vs. 35	0,7700	0,1059 to 1,434	Yes	*	0,0237	A-K
3 vs. 7	0,1706	-0,07418 to 0,4154	No	ns	0,2239	B-C
3 vs. 10	0,06375	-0,6001 to 0,7276	No	ns	>0,9999	B-D
3 vs. 14	-0,05063	-0,6908 to 0,5895	No	ns	>0,9999	B-E
3 vs. 17	0,1013	-0,7005 to 0,9030	No	ns	0,9999	B-F
3 vs. 21	0,1556	-0,2973 to 0,6086	No	ns	0,8706	B-G
3 vs. 24	0,008125	-0,5663 to 0,5825	No	ns	>0,9999	B-H
3 vs. 28	0,4094	-0,2093 to 1,028	No	ns	0,2658	B-I
3 vs. 31	0,2425	-0,4299 to 0,9149	No	ns	0,8409	B-J
3 vs. 35	0,3256	-0,1924 to 0,8437	No	ns	0,3113	B-K
7 vs. 10	-0,1069	-0,6530 to 0,4392	No	ns	0,9954	C-D
7 vs. 14	-0,2213	-0,7055 to 0,2630	No	ns	0,6394	C-E
7 vs. 17	-0,06938	-0,7263 to 0,5875	No	ns	>0,9999	C-F
7 vs. 21	-0,01500	-0,5145 to 0,4845	No	ns	>0,9999	C-G
7 vs. 24	-0,1625	-0,7117 to 0,3867	No	ns	0,9371	C-H
7 vs. 28	0,2388	-0,2588 to 0,7363	No	ns	0,5889	C-I
7 vs. 31	0,07188	-0,5143 to 0,6580	No	ns	0,9999	C-J
7 vs. 35	0,1550	-0,2322 to 0,5422	No	ns	0,7626	C-K
10 vs. 14	-0,1144	-0,5965 to 0,3678	No	ns	0,9827	D-E
10 vs. 17	0,03750	-0,5390 to 0,6140	No	ns	>0,9999	D-F
10 vs. 21	0,09187	-0,6015 to 0,7853	No	ns	0,9998	D-G
10 vs. 24	-0,05563	-0,6198 to 0,5086	No	ns	>0,9999	D-H
10 vs. 28	0,3456	-0,04690 to 0,7382	No	ns	0,0898	D-I
10 vs. 31	0,1788	-0,4310 to 0,7885	No	ns	0,9401	D-J
10 vs. 35	0,2619	-0,2272 to 0,7510	No	ns	0,4725	D-K
14 vs. 17	0,1519	-0,2549 to 0,5586	No	ns	0,8170	E-F
14 vs. 21	0,2063	-0,3296 to 0,7421	No	ns	0,7944	E-G
14 vs. 24	0,05875	-0,3795 to 0,4970	No	ns	0,9998	E-H
14 vs. 28	0,4600	0,1632 to 0,7568	Yes	**	0,0046	E-I
14 vs. 31	0,2931	-0,09018 to 0,6764	No	ns	0,1601	E-J
14 vs. 35	0,3763	0,07487 to 0,6776	Yes	*	0,0159	E-K
17 vs. 21	0,05438	-0,5982 to 0,7069	No	ns	>0,9999	F-G
17 vs. 24	-0,09312	-0,6215 to 0,4353	No	ns	0,9979	F-H
17 vs. 28	0,3081	-0,07668 to 0,6929	No	ns	0,1338	F-I
17 vs. 31	0,1413	-0,4285 to 0,7110	No	ns	0,9772	F-J
17 vs. 35	0,2244	-0,4184 to 0,8671	No	ns	0,8613	F-K
21 vs. 24	-0,1475	-0,5347 to 0,2397	No	ns	0,8022	G-H
21 vs. 28	0,2538	-0,1905 to 0,6980	No	ns	0,4048	G-I
21 vs. 31	0,08688	-0,3738 to 0,5476	No	ns	0,9965	G-J
21 vs. 35	0,1700	-0,3149 to 0,6549	No	ns	0,8588	G-K
24 vs. 28	0,4013	-0,004062 to 0,8066	No	ns	0,0525	H-I
24 vs. 31	0,2344	-0,3289 to 0,7976	No	ns	0,7291	H-J
24 vs. 35	0,3175	-0,1806 to 0,8156	No	ns	0,2985	H-K
28 vs. 31	-0,1669	-0,5994 to 0,2656	No	ns	0,7924	I-J
28 vs. 35	-0,08375	-0,4699 to 0,3024	No	ns	0,9904	I-K
31 vs. 35	0,08313	-0,2848 to 0,4511	No	ns	0,9874	J-K
Test details	Mean 1	Mean 2	Mean Diff,	SE of diff,	n1	n2	q	DF
-1 vs. 3	2,108	1,663	0,4444	0,1327	8	8	4,734	7
-1 vs. 7	2,108	1,493	0,6150	0,1383	8	8	6,288	7
-1 vs. 10	2,108	1,599	0,5081	0,1859	8	8	3,865	7
-1 vs. 14	2,108	1,714	0,3938	0,1374	8	8	4,052	7
-1 vs. 17	2,108	1,562	0,5456	0,1413	8	8	5,462	7
-1 vs. 21	2,108	1,508	0,6000	0,06615	8	8	12,83	7
-1 vs. 24	2,108	1,655	0,4525	0,09541	8	8	6,707	7
-1 vs. 28	2,108	1,254	0,8538	0,1167	8	8	10,34	7
-1 vs. 31	2,108	1,421	0,6869	0,1486	8	8	6,537	7
-1 vs. 35	2,108	1,338	0,7700	0,1490	8	8	7,306	7
3 vs. 7	1,663	1,493	0,1706	0,05494	8	8	4,392	7
3 vs. 10	1,663	1,599	0,06375	0,1490	8	8	0,6052	7
3 vs. 14	1,663	1,714	-0,05063	0,1437	8	8	0,4983	7
3 vs. 17	1,663	1,562	0,1013	0,1799	8	8	0,7958	7
3 vs. 21	1,663	1,508	0,1556	0,1016	8	8	2,165	7
3 vs. 24	1,663	1,655	0,008125	0,1289	8	8	0,08913	7
3 vs. 28	1,663	1,254	0,4094	0,1388	8	8	4,170	7
3 vs. 31	1,663	1,421	0,2425	0,1509	8	8	2,273	7
3 vs. 35	1,663	1,338	0,3256	0,1163	8	8	3,961	7
7 vs. 10	1,493	1,599	-0,1069	0,1226	8	8	1,233	7
7 vs. 14	1,493	1,714	-0,2213	0,1087	8	8	2,879	7
7 vs. 17	1,493	1,562	-0,06938	0,1474	8	8	0,6655	7
7 vs. 21	1,493	1,508	-0,01500	0,1121	8	8	0,1892	7
7 vs. 24	1,493	1,655	-0,1625	0,1232	8	8	1,865	7
7 vs. 28	1,493	1,254	0,2388	0,1117	8	8	3,024	7
7 vs. 31	1,493	1,421	0,07188	0,1315	8	8	0,7727	7
7 vs. 35	1,493	1,338	0,1550	0,08689	8	8	2,523	7
10 vs. 14	1,599	1,714	-0,1144	0,1082	8	8	1,495	7
10 vs. 17	1,599	1,562	0,03750	0,1294	8	8	0,4099	7
10 vs. 21	1,599	1,508	0,09187	0,1556	8	8	0,8350	7
10 vs. 24	1,599	1,655	-0,05563	0,1266	8	8	0,6213	7
10 vs. 28	1,599	1,254	0,3456	0,08809	8	8	5,549	7
10 vs. 31	1,599	1,421	0,1788	0,1368	8	8	1,847	7
10 vs. 35	1,599	1,338	0,2619	0,1098	8	8	3,374	7
14 vs. 17	1,714	1,562	0,1519	0,09128	8	8	2,353	7
14 vs. 21	1,714	1,508	0,2063	0,1203	8	8	2,425	7
14 vs. 24	1,714	1,655	0,05875	0,09835	8	8	0,8448	7
14 vs. 28	1,714	1,254	0,4600	0,06661	8	8	9,766	7
14 vs. 31	1,714	1,421	0,2931	0,08602	8	8	4,819	7
14 vs. 35	1,714	1,338	0,3763	0,06764	8	8	7,867	7
17 vs. 21	1,562	1,508	0,05438	0,1465	8	8	0,5251	7
17 vs. 24	1,562	1,655	-0,09312	0,1186	8	8	1,111	7
17 vs. 28	1,562	1,254	0,3081	0,08636	8	8	5,046	7
17 vs. 31	1,562	1,421	0,1413	0,1279	8	8	1,562	7
17 vs. 35	1,562	1,338	0,2244	0,1443	8	8	2,200	7
21 vs. 24	1,508	1,655	-0,1475	0,08689	8	8	2,401	7
21 vs. 28	1,508	1,254	0,2538	0,09969	8	8	3,600	7
21 vs. 31	1,508	1,421	0,08688	0,1034	8	8	1,188	7
21 vs. 35	1,508	1,338	0,1700	0,1088	8	8	2,209	7
24 vs. 28	1,655	1,254	0,4013	0,09096	8	8	6,238	7
24 vs. 31	1,655	1,421	0,2344	0,1264	8	8	2,622	7
24 vs. 35	1,655	1,338	0,3175	0,1118	8	8	4,017	7
28 vs. 31	1,254	1,421	-0,1669	0,09706	8	8	2,431	7
28 vs. 35	1,254	1,338	-0,08375	0,08666	8	8	1,367	7
31 vs. 35	1,421	1,338	0,08313	0,08258	8	8	1,424	7
