# Supplementary material for: High-Speed-Ventral-Plane Videography Identifies Specific Gait Pattern Changes in Cuprizone-Induced Demyelination in Mice
Source: Cells. 2025 Jun 24;14(13):969. doi: 10.3390/cells14130969 (PMC12249482; doi:10.3390/cells14130969)
Supplement: Supplementary file 1 [file cells-14-00969-s001.zip › Supplement/Midline distance/RM one-way ANOVA of Midline Distance RF.csv]

Number of families	1
Number of comparisons per family	55
Alpha	0,05
Tukey's multiple comparisons test	Mean Diff,	95,00% CI of diff,	Significant?	Summary	Adjusted P Value
-1 vs. 3	-0,5625	-1,167 to 0,04196	No	ns	0,0701	A-B
-1 vs. 7	-0,4413	-0,6918 to -0,1907	Yes	**	0,0021	A-C
-1 vs. 10	-0,6256	-1,249 to -0,002121	Yes	*	0,0492	A-D
-1 vs. 14	-0,5075	-0,8154 to -0,1996	Yes	**	0,0032	A-E
-1 vs. 17	-0,2400	-0,7814 to 0,3014	No	ns	0,6696	A-F
-1 vs. 21	-0,2775	-0,6873 to 0,1323	No	ns	0,2467	A-G
-1 vs. 24	-0,2681	-0,5831 to 0,04687	No	ns	0,1039	A-H
-1 vs. 28	-0,3319	-0,9584 to 0,2946	No	ns	0,4839	A-I
-1 vs. 31	-0,3244	-0,9732 to 0,3245	No	ns	0,5456	A-J
-1 vs. 35	-0,3838	-0,8295 to 0,06203	No	ns	0,0991	A-K
3 vs. 7	0,1213	-0,4708 to 0,7133	No	ns	0,9936	B-C
3 vs. 10	-0,06312	-0,6412 to 0,5150	No	ns	>0,9999	B-D
3 vs. 14	0,05500	-0,4022 to 0,5122	No	ns	>0,9999	B-E
3 vs. 17	0,3225	-0,3626 to 1,008	No	ns	0,6089	B-F
3 vs. 21	0,2850	-0,1735 to 0,7435	No	ns	0,3216	B-G
3 vs. 24	0,2944	-0,3314 to 0,9202	No	ns	0,6097	B-H
3 vs. 28	0,2306	-0,3199 to 0,7812	No	ns	0,7231	B-I
3 vs. 31	0,2381	-0,4667 to 0,9430	No	ns	0,8799	B-J
3 vs. 35	0,1788	-0,2221 to 0,5796	No	ns	0,6638	B-K
7 vs. 10	-0,1844	-0,7819 to 0,4132	No	ns	0,9220	C-D
7 vs. 14	-0,06625	-0,3598 to 0,2273	No	ns	0,9875	C-E
7 vs. 17	0,2013	-0,2336 to 0,6361	No	ns	0,6265	C-F
7 vs. 21	0,1638	-0,2428 to 0,5703	No	ns	0,7576	C-G
7 vs. 24	0,1731	-0,2730 to 0,6192	No	ns	0,7879	C-H
7 vs. 28	0,1094	-0,5220 to 0,7407	No	ns	0,9981	C-I
7 vs. 31	0,1169	-0,5075 to 0,7413	No	ns	0,9967	C-J
7 vs. 35	0,05750	-0,4104 to 0,5254	No	ns	0,9999	C-K
10 vs. 14	0,1181	-0,2957 to 0,5319	No	ns	0,9481	D-E
10 vs. 17	0,3856	-0,1624 to 0,9337	No	ns	0,2167	D-F
10 vs. 21	0,3481	-0,05815 to 0,7544	No	ns	0,1011	D-G
10 vs. 24	0,3575	-0,1765 to 0,8915	No	ns	0,2560	D-H
10 vs. 28	0,2938	0,1304 to 0,4571	Yes	**	0,0019	D-I
10 vs. 31	0,3013	-0,3242 to 0,9267	No	ns	0,5851	D-J
10 vs. 35	0,2419	-0,4366 to 0,9203	No	ns	0,8483	D-K
14 vs. 17	0,2675	-0,2441 to 0,7791	No	ns	0,4977	E-F
14 vs. 21	0,2300	-0,08217 to 0,5422	No	ns	0,1840	E-G
14 vs. 24	0,2394	-0,09158 to 0,5703	No	ns	0,1967	E-H
14 vs. 28	0,1756	-0,2678 to 0,6190	No	ns	0,7715	E-I
14 vs. 31	0,1831	-0,3790 to 0,7452	No	ns	0,8984	E-J
14 vs. 35	0,1238	-0,3022 to 0,5497	No	ns	0,9429	E-K
17 vs. 21	-0,03750	-0,3497 to 0,2747	No	ns	>0,9999	F-G
17 vs. 24	-0,02813	-0,6228 to 0,5666	No	ns	>0,9999	F-H
17 vs. 28	-0,09188	-0,6508 to 0,4671	No	ns	0,9988	F-I
17 vs. 31	-0,08438	-0,9492 to 0,7804	No	ns	>0,9999	F-J
17 vs. 35	-0,1438	-0,8223 to 0,5348	No	ns	0,9919	F-K
21 vs. 24	0,009375	-0,3829 to 0,4017	No	ns	>0,9999	G-H
21 vs. 28	-0,05438	-0,4333 to 0,3246	No	ns	0,9996	G-I
21 vs. 31	-0,04688	-0,7864 to 0,6926	No	ns	>0,9999	G-J
21 vs. 35	-0,1063	-0,5910 to 0,3785	No	ns	0,9897	G-K
24 vs. 28	-0,06375	-0,5423 to 0,4148	No	ns	0,9998	H-I
24 vs. 31	-0,05625	-0,6309 to 0,5184	No	ns	>0,9999	H-J
24 vs. 35	-0,1156	-0,6063 to 0,3751	No	ns	0,9834	H-K
28 vs. 31	0,007500	-0,6090 to 0,6240	No	ns	>0,9999	I-J
28 vs. 35	-0,05187	-0,7037 to 0,5999	No	ns	>0,9999	I-K
31 vs. 35	-0,05938	-0,6800 to 0,5612	No	ns	>0,9999	J-K
Test details	Mean 1	Mean 2	Mean Diff,	SE of diff,	n1	n2	q	DF
-1 vs. 3	-2,266	-1,704	-0,5625	0,1357	8	8	5,864	7
-1 vs. 7	-2,266	-1,825	-0,4413	0,05622	8	8	11,10	7
-1 vs. 10	-2,266	-1,641	-0,6256	0,1399	8	8	6,323	7
-1 vs. 14	-2,266	-1,759	-0,5075	0,06910	8	8	10,39	7
-1 vs. 17	-2,266	-2,026	-0,2400	0,1215	8	8	2,793	7
-1 vs. 21	-2,266	-1,989	-0,2775	0,09197	8	8	4,267	7
-1 vs. 24	-2,266	-1,998	-0,2681	0,07069	8	8	5,364	7
-1 vs. 28	-2,266	-1,934	-0,3319	0,1406	8	8	3,338	7
-1 vs. 31	-2,266	-1,942	-0,3244	0,1456	8	8	3,150	7
-1 vs. 35	-2,266	-1,883	-0,3838	0,1000	8	8	5,425	7
3 vs. 7	-1,704	-1,825	0,1213	0,1329	8	8	1,291	7
3 vs. 10	-1,704	-1,641	-0,06312	0,1297	8	8	0,6881	7
3 vs. 14	-1,704	-1,759	0,05500	0,1026	8	8	0,7581	7
3 vs. 17	-1,704	-2,026	0,3225	0,1537	8	8	2,966	7
3 vs. 21	-1,704	-1,989	0,2850	0,1029	8	8	3,917	7
3 vs. 24	-1,704	-1,998	0,2944	0,1404	8	8	2,964	7
3 vs. 28	-1,704	-1,934	0,2306	0,1236	8	8	2,640	7
3 vs. 31	-1,704	-1,942	0,2381	0,1582	8	8	2,129	7
3 vs. 35	-1,704	-1,883	0,1788	0,08996	8	8	2,810	7
7 vs. 10	-1,825	-1,641	-0,1844	0,1341	8	8	1,944	7
7 vs. 14	-1,825	-1,759	-0,06625	0,06588	8	8	1,422	7
7 vs. 17	-1,825	-2,026	0,2013	0,09759	8	8	2,916	7
7 vs. 21	-1,825	-1,989	0,1638	0,09124	8	8	2,538	7
7 vs. 24	-1,825	-1,998	0,1731	0,1001	8	8	2,446	7
7 vs. 28	-1,825	-1,934	0,1094	0,1417	8	8	1,092	7
7 vs. 31	-1,825	-1,942	0,1169	0,1401	8	8	1,180	7
7 vs. 35	-1,825	-1,883	0,05750	0,1050	8	8	0,7744	7
10 vs. 14	-1,641	-1,759	0,1181	0,09287	8	8	1,799	7
10 vs. 17	-1,641	-2,026	0,3856	0,1230	8	8	4,434	7
10 vs. 21	-1,641	-1,989	0,3481	0,09118	8	8	5,400	7
10 vs. 24	-1,641	-1,998	0,3575	0,1198	8	8	4,219	7
10 vs. 28	-1,641	-1,934	0,2938	0,03665	8	8	11,33	7
10 vs. 31	-1,641	-1,942	0,3013	0,1404	8	8	3,035	7
10 vs. 35	-1,641	-1,883	0,2419	0,1523	8	8	2,247	7
14 vs. 17	-1,759	-2,026	0,2675	0,1148	8	8	3,295	7
14 vs. 21	-1,759	-1,989	0,2300	0,07006	8	8	4,643	7
14 vs. 24	-1,759	-1,998	0,2394	0,07427	8	8	4,558	7
14 vs. 28	-1,759	-1,934	0,1756	0,09951	8	8	2,496	7
14 vs. 31	-1,759	-1,942	0,1831	0,1261	8	8	2,053	7
14 vs. 35	-1,759	-1,883	0,1238	0,09560	8	8	1,831	7
17 vs. 21	-2,026	-1,989	-0,03750	0,07007	8	8	0,7569	7
17 vs. 24	-2,026	-1,998	-0,02813	0,1335	8	8	0,2980	7
17 vs. 28	-2,026	-1,934	-0,09188	0,1254	8	8	1,036	7
17 vs. 31	-2,026	-1,942	-0,08438	0,1941	8	8	0,6148	7
17 vs. 35	-2,026	-1,883	-0,1438	0,1523	8	8	1,335	7
21 vs. 24	-1,989	-1,998	0,009375	0,08804	8	8	0,1506	7
21 vs. 28	-1,989	-1,934	-0,05438	0,08505	8	8	0,9042	7
21 vs. 31	-1,989	-1,942	-0,04688	0,1660	8	8	0,3994	7
21 vs. 35	-1,989	-1,883	-0,1063	0,1088	8	8	1,381	7
24 vs. 28	-1,998	-1,934	-0,06375	0,1074	8	8	0,8395	7
24 vs. 31	-1,998	-1,942	-0,05625	0,1290	8	8	0,6168	7
24 vs. 35	-1,998	-1,883	-0,1156	0,1101	8	8	1,485	7
28 vs. 31	-1,934	-1,942	0,007500	0,1383	8	8	0,07667	7
28 vs. 35	-1,934	-1,883	-0,05187	0,1463	8	8	0,5015	7
31 vs. 35	-1,942	-1,883	-0,05938	0,1393	8	8	0,6029	7
