# Supplementary material for: High-Speed-Ventral-Plane Videography Identifies Specific Gait Pattern Changes in Cuprizone-Induced Demyelination in Mice
Source: Cells. 2025 Jun 24;14(13):969. doi: 10.3390/cells14130969 (PMC12249482; doi:10.3390/cells14130969)
Supplement: Supplementary file 1 [file cells-14-00969-s001.zip › Supplement/Midline distance/RM one-way ANOVA of Midline Distance RH.csv]

Number of families	1
Number of comparisons per family	55
Alpha	0,05
Tukey's multiple comparisons test	Mean Diff,	95,00% CI of diff,	Significant?	Summary	Adjusted P Value
-1 vs. 3	0,3694	-0,2138 to 0,9526	No	ns	0,3043	A-B
-1 vs. 7	0,6725	0,1530 to 1,192	Yes	*	0,0130	A-C
-1 vs. 10	0,4181	-0,1201 to 0,9564	No	ns	0,1507	A-D
-1 vs. 14	0,3388	-0,1665 to 0,8440	No	ns	0,2548	A-E
-1 vs. 17	0,4513	0,01202 to 0,8905	Yes	*	0,0438	A-F
-1 vs. 21	0,4863	-0,02623 to 0,9987	No	ns	0,0641	A-G
-1 vs. 24	0,4644	-0,1803 to 1,109	No	ns	0,1996	A-H
-1 vs. 28	0,7569	0,2688 to 1,245	Yes	**	0,0046	A-I
-1 vs. 31	0,6856	0,008605 to 1,363	Yes	*	0,0470	A-J
-1 vs. 35	0,7281	0,1604 to 1,296	Yes	*	0,0137	A-K
3 vs. 7	0,3031	-0,07089 to 0,6771	No	ns	0,1274	B-C
3 vs. 10	0,04875	-0,5737 to 0,6712	No	ns	>0,9999	B-D
3 vs. 14	-0,03063	-0,6854 to 0,6241	No	ns	>0,9999	B-E
3 vs. 17	0,08187	-0,7857 to 0,9494	No	ns	>0,9999	B-F
3 vs. 21	0,1169	-0,4804 to 0,7141	No	ns	0,9954	B-G
3 vs. 24	0,09500	-0,5692 to 0,7592	No	ns	0,9996	B-H
3 vs. 28	0,3875	-0,3278 to 1,103	No	ns	0,4601	B-I
3 vs. 31	0,3163	-0,4644 to 1,097	No	ns	0,7527	B-J
3 vs. 35	0,3588	-0,2037 to 0,9212	No	ns	0,2979	B-K
7 vs. 10	-0,2544	-0,7103 to 0,2016	No	ns	0,4292	C-D
7 vs. 14	-0,3338	-0,9470 to 0,2795	No	ns	0,4553	C-E
7 vs. 17	-0,2213	-0,9922 to 0,5497	No	ns	0,9466	C-F
7 vs. 21	-0,1863	-0,6588 to 0,2863	No	ns	0,7755	C-G
7 vs. 24	-0,2081	-0,7010 to 0,2848	No	ns	0,7159	C-H
7 vs. 28	0,08438	-0,4028 to 0,5716	No	ns	0,9982	C-I
7 vs. 31	0,01313	-0,6952 to 0,7215	No	ns	>0,9999	C-J
7 vs. 35	0,05563	-0,3496 to 0,4609	No	ns	0,9997	C-K
10 vs. 14	-0,07938	-0,5336 to 0,3748	No	ns	0,9980	D-E
10 vs. 17	0,03313	-0,5380 to 0,6042	No	ns	>0,9999	D-F
10 vs. 21	0,06813	-0,4654 to 0,6017	No	ns	0,9998	D-G
10 vs. 24	0,04625	-0,3110 to 0,4035	No	ns	0,9998	D-H
10 vs. 28	0,3388	0,01771 to 0,6598	Yes	*	0,0384	D-I
10 vs. 31	0,2675	-0,1174 to 0,6524	No	ns	0,2260	D-J
10 vs. 35	0,3100	-0,08837 to 0,7084	No	ns	0,1497	D-K
14 vs. 17	0,1125	-0,2939 to 0,5189	No	ns	0,9562	E-F
14 vs. 21	0,1475	-0,4492 to 0,7442	No	ns	0,9776	E-G
14 vs. 24	0,1256	-0,3780 to 0,6292	No	ns	0,9763	E-H
14 vs. 28	0,4181	-0,07860 to 0,9148	No	ns	0,1090	E-I
14 vs. 31	0,3469	-0,01232 to 0,7061	No	ns	0,0591	E-J
14 vs. 35	0,3894	-0,001093 to 0,7798	No	ns	0,0507	E-K
17 vs. 21	0,03500	-0,5503 to 0,6203	No	ns	>0,9999	F-G
17 vs. 24	0,01313	-0,5922 to 0,6185	No	ns	>0,9999	F-H
17 vs. 28	0,3056	-0,1775 to 0,7888	No	ns	0,3054	F-I
17 vs. 31	0,2344	-0,3287 to 0,7975	No	ns	0,7289	F-J
17 vs. 35	0,2769	-0,2976 to 0,8513	No	ns	0,5843	F-K
21 vs. 24	-0,02188	-0,4563 to 0,4126	No	ns	>0,9999	G-H
21 vs. 28	0,2706	-0,1766 to 0,7178	No	ns	0,3472	G-I
21 vs. 31	0,1994	-0,4698 to 0,8686	No	ns	0,9348	G-J
21 vs. 35	0,2419	-0,1868 to 0,6705	No	ns	0,4174	G-K
24 vs. 28	0,2925	-0,1880 to 0,7730	No	ns	0,3415	H-I
24 vs. 31	0,2213	-0,3440 to 0,7865	No	ns	0,7811	H-J
24 vs. 35	0,2638	-0,1473 to 0,6748	No	ns	0,2926	H-K
28 vs. 31	-0,07125	-0,5412 to 0,3987	No	ns	0,9994	I-J
28 vs. 35	-0,02875	-0,3548 to 0,2973	No	ns	>0,9999	I-K
31 vs. 35	0,04250	-0,4343 to 0,5193	No	ns	>0,9999	J-K
Test details	Mean 1	Mean 2	Mean Diff,	SE of diff,	n1	n2	q	DF
-1 vs. 3	1,889	1,519	0,3694	0,1309	8	8	3,991	7
-1 vs. 7	1,889	1,216	0,6725	0,1166	8	8	8,158	7
-1 vs. 10	1,889	1,471	0,4181	0,1208	8	8	4,895	7
-1 vs. 14	1,889	1,550	0,3388	0,1134	8	8	4,225	7
-1 vs. 17	1,889	1,438	0,4513	0,09857	8	8	6,474	7
-1 vs. 21	1,889	1,403	0,4863	0,1150	8	8	5,979	7
-1 vs. 24	1,889	1,424	0,4644	0,1447	8	8	4,539	7
-1 vs. 28	1,889	1,132	0,7569	0,1095	8	8	9,772	7
-1 vs. 31	1,889	1,203	0,6856	0,1519	8	8	6,382	7
-1 vs. 35	1,889	1,161	0,7281	0,1274	8	8	8,082	7
3 vs. 7	1,519	1,216	0,3031	0,08394	8	8	5,107	7
3 vs. 10	1,519	1,471	0,04875	0,1397	8	8	0,4935	7
3 vs. 14	1,519	1,550	-0,03063	0,1469	8	8	0,2948	7
3 vs. 17	1,519	1,438	0,08187	0,1947	8	8	0,5947	7
3 vs. 21	1,519	1,403	0,1169	0,1340	8	8	1,233	7
3 vs. 24	1,519	1,424	0,09500	0,1491	8	8	0,9013	7
3 vs. 28	1,519	1,132	0,3875	0,1605	8	8	3,414	7
3 vs. 31	1,519	1,203	0,3163	0,1752	8	8	2,553	7
3 vs. 35	1,519	1,161	0,3588	0,1262	8	8	4,019	7
7 vs. 10	1,216	1,471	-0,2544	0,1023	8	8	3,516	7
7 vs. 14	1,216	1,550	-0,3338	0,1376	8	8	3,429	7
7 vs. 17	1,216	1,438	-0,2213	0,1730	8	8	1,809	7
7 vs. 21	1,216	1,403	-0,1863	0,1060	8	8	2,484	7
7 vs. 24	1,216	1,424	-0,2081	0,1106	8	8	2,661	7
7 vs. 28	1,216	1,132	0,08438	0,1093	8	8	1,091	7
7 vs. 31	1,216	1,203	0,01313	0,1590	8	8	0,1168	7
7 vs. 35	1,216	1,161	0,05563	0,09094	8	8	0,8650	7
10 vs. 14	1,471	1,550	-0,07938	0,1019	8	8	1,101	7
10 vs. 17	1,471	1,438	0,03313	0,1282	8	8	0,3655	7
10 vs. 21	1,471	1,403	0,06813	0,1197	8	8	0,8046	7
10 vs. 24	1,471	1,424	0,04625	0,08017	8	8	0,8159	7
10 vs. 28	1,471	1,132	0,3388	0,07205	8	8	6,649	7
10 vs. 31	1,471	1,203	0,2675	0,08637	8	8	4,380	7
10 vs. 35	1,471	1,161	0,3100	0,08940	8	8	4,904	7
14 vs. 17	1,550	1,438	0,1125	0,09120	8	8	1,745	7
14 vs. 21	1,550	1,403	0,1475	0,1339	8	8	1,558	7
14 vs. 24	1,550	1,424	0,1256	0,1130	8	8	1,572	7
14 vs. 28	1,550	1,132	0,4181	0,1115	8	8	5,304	7
14 vs. 31	1,550	1,203	0,3469	0,08061	8	8	6,085	7
14 vs. 35	1,550	1,161	0,3894	0,08763	8	8	6,284	7
17 vs. 21	1,438	1,403	0,03500	0,1314	8	8	0,3768	7
17 vs. 24	1,438	1,424	0,01313	0,1359	8	8	0,1366	7
17 vs. 28	1,438	1,132	0,3056	0,1084	8	8	3,986	7
17 vs. 31	1,438	1,203	0,2344	0,1264	8	8	2,623	7
17 vs. 35	1,438	1,161	0,2769	0,1289	8	8	3,037	7
21 vs. 24	1,403	1,424	-0,02188	0,09750	8	8	0,3173	7
21 vs. 28	1,403	1,132	0,2706	0,1004	8	8	3,814	7
21 vs. 31	1,403	1,203	0,1994	0,1502	8	8	1,877	7
21 vs. 35	1,403	1,161	0,2419	0,09620	8	8	3,556	7
24 vs. 28	1,424	1,132	0,2925	0,1078	8	8	3,836	7
24 vs. 31	1,424	1,203	0,2213	0,1268	8	8	2,467	7
24 vs. 35	1,424	1,161	0,2638	0,09225	8	8	4,043	7
28 vs. 31	1,132	1,203	-0,07125	0,1055	8	8	0,9555	7
28 vs. 35	1,132	1,161	-0,02875	0,07318	8	8	0,5556	7
31 vs. 35	1,203	1,161	0,04250	0,1070	8	8	0,5617	7
