# Supplementary material for: High-Speed-Ventral-Plane Videography Identifies Specific Gait Pattern Changes in Cuprizone-Induced Demyelination in Mice
Source: Cells. 2025 Jun 24;14(13):969. doi: 10.3390/cells14130969 (PMC12249482; doi:10.3390/cells14130969)
Supplement: Supplementary file 1 [file cells-14-00969-s001.zip › Supplement/Overlap distance/Friedman test of Overlap Distance LH.csv]

Number of families	1
Number of comparisons per family	55
Alpha	0,05
Dunn's multiple comparisons test	Rank sum diff,	Significant?	Summary	Adjusted P Value
-1 vs. 3	41,00	No	ns	0,1099	A-B
-1 vs. 7	50,00	Yes	**	0,0090	A-C
-1 vs. 10	40,00	No	ns	0,1413	A-D
-1 vs. 14	14,00	No	ns	>0,9999	A-E
-1 vs. 17	23,00	No	ns	>0,9999	A-F
-1 vs. 21	20,00	No	ns	>0,9999	A-G
-1 vs. 24	34,00	No	ns	0,5710	A-H
-1 vs. 28	47,00	Yes	*	0,0218	A-I
-1 vs. 31	41,00	No	ns	0,1099	A-J
-1 vs. 35	42,00	No	ns	0,0850	A-K
3 vs. 7	9,000	No	ns	>0,9999	B-C
3 vs. 10	-1,000	No	ns	>0,9999	B-D
3 vs. 14	-27,00	No	ns	>0,9999	B-E
3 vs. 17	-18,00	No	ns	>0,9999	B-F
3 vs. 21	-21,00	No	ns	>0,9999	B-G
3 vs. 24	-7,000	No	ns	>0,9999	B-H
3 vs. 28	6,000	No	ns	>0,9999	B-I
3 vs. 31	0,000	No	ns	>0,9999	B-J
3 vs. 35	1,000	No	ns	>0,9999	B-K
7 vs. 10	-10,00	No	ns	>0,9999	C-D
7 vs. 14	-36,00	No	ns	0,3661	C-E
7 vs. 17	-27,00	No	ns	>0,9999	C-F
7 vs. 21	-30,00	No	ns	>0,9999	C-G
7 vs. 24	-16,00	No	ns	>0,9999	C-H
7 vs. 28	-3,000	No	ns	>0,9999	C-I
7 vs. 31	-9,000	No	ns	>0,9999	C-J
7 vs. 35	-8,000	No	ns	>0,9999	C-K
10 vs. 14	-26,00	No	ns	>0,9999	D-E
10 vs. 17	-17,00	No	ns	>0,9999	D-F
10 vs. 21	-20,00	No	ns	>0,9999	D-G
10 vs. 24	-6,000	No	ns	>0,9999	D-H
10 vs. 28	7,000	No	ns	>0,9999	D-I
10 vs. 31	1,000	No	ns	>0,9999	D-J
10 vs. 35	2,000	No	ns	>0,9999	D-K
14 vs. 17	9,000	No	ns	>0,9999	E-F
14 vs. 21	6,000	No	ns	>0,9999	E-G
14 vs. 24	20,00	No	ns	>0,9999	E-H
14 vs. 28	33,00	No	ns	0,7076	E-I
14 vs. 31	27,00	No	ns	>0,9999	E-J
14 vs. 35	28,00	No	ns	>0,9999	E-K
17 vs. 21	-3,000	No	ns	>0,9999	F-G
17 vs. 24	11,00	No	ns	>0,9999	F-H
17 vs. 28	24,00	No	ns	>0,9999	F-I
17 vs. 31	18,00	No	ns	>0,9999	F-J
17 vs. 35	19,00	No	ns	>0,9999	F-K
21 vs. 24	14,00	No	ns	>0,9999	G-H
21 vs. 28	27,00	No	ns	>0,9999	G-I
21 vs. 31	21,00	No	ns	>0,9999	G-J
21 vs. 35	22,00	No	ns	>0,9999	G-K
24 vs. 28	13,00	No	ns	>0,9999	H-I
24 vs. 31	7,000	No	ns	>0,9999	H-J
24 vs. 35	8,000	No	ns	>0,9999	H-K
28 vs. 31	-6,000	No	ns	>0,9999	I-J
28 vs. 35	-5,000	No	ns	>0,9999	I-K
31 vs. 35	1,000	No	ns	>0,9999	J-K
Test details	Rank sum 1	Rank sum 2	Rank sum diff,	n1	n2	Z
-1 vs. 3	80,00	39,00	41,00	8	8	3,090
-1 vs. 7	80,00	30,00	50,00	8	8	3,769
-1 vs. 10	80,00	40,00	40,00	8	8	3,015
-1 vs. 14	80,00	66,00	14,00	8	8	1,055
-1 vs. 17	80,00	57,00	23,00	8	8	1,734
-1 vs. 21	80,00	60,00	20,00	8	8	1,508
-1 vs. 24	80,00	46,00	34,00	8	8	2,563
-1 vs. 28	80,00	33,00	47,00	8	8	3,543
-1 vs. 31	80,00	39,00	41,00	8	8	3,090
-1 vs. 35	80,00	38,00	42,00	8	8	3,166
3 vs. 7	39,00	30,00	9,000	8	8	0,6784
3 vs. 10	39,00	40,00	-1,000	8	8	0,07538
3 vs. 14	39,00	66,00	-27,00	8	8	2,035
3 vs. 17	39,00	57,00	-18,00	8	8	1,357
3 vs. 21	39,00	60,00	-21,00	8	8	1,583
3 vs. 24	39,00	46,00	-7,000	8	8	0,5276
3 vs. 28	39,00	33,00	6,000	8	8	0,4523
3 vs. 31	39,00	39,00	0,000	8	8	0,000
3 vs. 35	39,00	38,00	1,000	8	8	0,07538
7 vs. 10	30,00	40,00	-10,00	8	8	0,7538
7 vs. 14	30,00	66,00	-36,00	8	8	2,714
7 vs. 17	30,00	57,00	-27,00	8	8	2,035
7 vs. 21	30,00	60,00	-30,00	8	8	2,261
7 vs. 24	30,00	46,00	-16,00	8	8	1,206
7 vs. 28	30,00	33,00	-3,000	8	8	0,2261
7 vs. 31	30,00	39,00	-9,000	8	8	0,6784
7 vs. 35	30,00	38,00	-8,000	8	8	0,6030
10 vs. 14	40,00	66,00	-26,00	8	8	1,960
10 vs. 17	40,00	57,00	-17,00	8	8	1,281
10 vs. 21	40,00	60,00	-20,00	8	8	1,508
10 vs. 24	40,00	46,00	-6,000	8	8	0,4523
10 vs. 28	40,00	33,00	7,000	8	8	0,5276
10 vs. 31	40,00	39,00	1,000	8	8	0,07538
10 vs. 35	40,00	38,00	2,000	8	8	0,1508
14 vs. 17	66,00	57,00	9,000	8	8	0,6784
14 vs. 21	66,00	60,00	6,000	8	8	0,4523
14 vs. 24	66,00	46,00	20,00	8	8	1,508
14 vs. 28	66,00	33,00	33,00	8	8	2,487
14 vs. 31	66,00	39,00	27,00	8	8	2,035
14 vs. 35	66,00	38,00	28,00	8	8	2,111
17 vs. 21	57,00	60,00	-3,000	8	8	0,2261
17 vs. 24	57,00	46,00	11,00	8	8	0,8292
17 vs. 28	57,00	33,00	24,00	8	8	1,809
17 vs. 31	57,00	39,00	18,00	8	8	1,357
17 vs. 35	57,00	38,00	19,00	8	8	1,432
21 vs. 24	60,00	46,00	14,00	8	8	1,055
21 vs. 28	60,00	33,00	27,00	8	8	2,035
21 vs. 31	60,00	39,00	21,00	8	8	1,583
21 vs. 35	60,00	38,00	22,00	8	8	1,658
24 vs. 28	46,00	33,00	13,00	8	8	0,9799
24 vs. 31	46,00	39,00	7,000	8	8	0,5276
24 vs. 35	46,00	38,00	8,000	8	8	0,6030
28 vs. 31	33,00	39,00	-6,000	8	8	0,4523
28 vs. 35	33,00	38,00	-5,000	8	8	0,3769
31 vs. 35	39,00	38,00	1,000	8	8	0,07538
