# Supplementary material for: High-Speed-Ventral-Plane Videography Identifies Specific Gait Pattern Changes in Cuprizone-Induced Demyelination in Mice
Source: Cells. 2025 Jun 24;14(13):969. doi: 10.3390/cells14130969 (PMC12249482; doi:10.3390/cells14130969)
Supplement: Supplementary file 1 [file cells-14-00969-s001.zip › Supplement/Overlap distance/Friedman test of Overlap Distance RH.csv]

Number of families	1
Number of comparisons per family	55
Alpha	0,05
Dunn's multiple comparisons test	Rank sum diff,	Significant?	Summary	Adjusted P Value
-1 vs. 3	40,00	No	ns	0,1413	A-B
-1 vs. 7	49,50	Yes	*	0,0105	A-C
-1 vs. 10	37,00	No	ns	0,2908	A-D
-1 vs. 14	27,00	No	ns	>0,9999	A-E
-1 vs. 17	24,00	No	ns	>0,9999	A-F
-1 vs. 21	18,00	No	ns	>0,9999	A-G
-1 vs. 24	24,00	No	ns	>0,9999	A-H
-1 vs. 28	48,50	Yes	*	0,0141	A-I
-1 vs. 31	32,00	No	ns	0,8724	A-J
-1 vs. 35	52,00	Yes	**	0,0049	A-K
3 vs. 7	9,500	No	ns	>0,9999	B-C
3 vs. 10	-3,000	No	ns	>0,9999	B-D
3 vs. 14	-13,00	No	ns	>0,9999	B-E
3 vs. 17	-16,00	No	ns	>0,9999	B-F
3 vs. 21	-22,00	No	ns	>0,9999	B-G
3 vs. 24	-16,00	No	ns	>0,9999	B-H
3 vs. 28	8,500	No	ns	>0,9999	B-I
3 vs. 31	-8,000	No	ns	>0,9999	B-J
3 vs. 35	12,00	No	ns	>0,9999	B-K
7 vs. 10	-12,50	No	ns	>0,9999	C-D
7 vs. 14	-22,50	No	ns	>0,9999	C-E
7 vs. 17	-25,50	No	ns	>0,9999	C-F
7 vs. 21	-31,50	No	ns	0,9668	C-G
7 vs. 24	-25,50	No	ns	>0,9999	C-H
7 vs. 28	-1,000	No	ns	>0,9999	C-I
7 vs. 31	-17,50	No	ns	>0,9999	C-J
7 vs. 35	2,500	No	ns	>0,9999	C-K
10 vs. 14	-10,00	No	ns	>0,9999	D-E
10 vs. 17	-13,00	No	ns	>0,9999	D-F
10 vs. 21	-19,00	No	ns	>0,9999	D-G
10 vs. 24	-13,00	No	ns	>0,9999	D-H
10 vs. 28	11,50	No	ns	>0,9999	D-I
10 vs. 31	-5,000	No	ns	>0,9999	D-J
10 vs. 35	15,00	No	ns	>0,9999	D-K
14 vs. 17	-3,000	No	ns	>0,9999	E-F
14 vs. 21	-9,000	No	ns	>0,9999	E-G
14 vs. 24	-3,000	No	ns	>0,9999	E-H
14 vs. 28	21,50	No	ns	>0,9999	E-I
14 vs. 31	5,000	No	ns	>0,9999	E-J
14 vs. 35	25,00	No	ns	>0,9999	E-K
17 vs. 21	-6,000	No	ns	>0,9999	F-G
17 vs. 24	0,000	No	ns	>0,9999	F-H
17 vs. 28	24,50	No	ns	>0,9999	F-I
17 vs. 31	8,000	No	ns	>0,9999	F-J
17 vs. 35	28,00	No	ns	>0,9999	F-K
21 vs. 24	6,000	No	ns	>0,9999	G-H
21 vs. 28	30,50	No	ns	>0,9999	G-I
21 vs. 31	14,00	No	ns	>0,9999	G-J
21 vs. 35	34,00	No	ns	0,5710	G-K
24 vs. 28	24,50	No	ns	>0,9999	H-I
24 vs. 31	8,000	No	ns	>0,9999	H-J
24 vs. 35	28,00	No	ns	>0,9999	H-K
28 vs. 31	-16,50	No	ns	>0,9999	I-J
28 vs. 35	3,500	No	ns	>0,9999	I-K
31 vs. 35	20,00	No	ns	>0,9999	J-K
Test details	Rank sum 1	Rank sum 2	Rank sum diff,	n1	n2	Z
-1 vs. 3	80,00	40,00	40,00	8	8	3,015
-1 vs. 7	80,00	30,50	49,50	8	8	3,731
-1 vs. 10	80,00	43,00	37,00	8	8	2,789
-1 vs. 14	80,00	53,00	27,00	8	8	2,035
-1 vs. 17	80,00	56,00	24,00	8	8	1,809
-1 vs. 21	80,00	62,00	18,00	8	8	1,357
-1 vs. 24	80,00	56,00	24,00	8	8	1,809
-1 vs. 28	80,00	31,50	48,50	8	8	3,656
-1 vs. 31	80,00	48,00	32,00	8	8	2,412
-1 vs. 35	80,00	28,00	52,00	8	8	3,920
3 vs. 7	40,00	30,50	9,500	8	8	0,7161
3 vs. 10	40,00	43,00	-3,000	8	8	0,2261
3 vs. 14	40,00	53,00	-13,00	8	8	0,9799
3 vs. 17	40,00	56,00	-16,00	8	8	1,206
3 vs. 21	40,00	62,00	-22,00	8	8	1,658
3 vs. 24	40,00	56,00	-16,00	8	8	1,206
3 vs. 28	40,00	31,50	8,500	8	8	0,6407
3 vs. 31	40,00	48,00	-8,000	8	8	0,6030
3 vs. 35	40,00	28,00	12,00	8	8	0,9045
7 vs. 10	30,50	43,00	-12,50	8	8	0,9422
7 vs. 14	30,50	53,00	-22,50	8	8	1,696
7 vs. 17	30,50	56,00	-25,50	8	8	1,922
7 vs. 21	30,50	62,00	-31,50	8	8	2,374
7 vs. 24	30,50	56,00	-25,50	8	8	1,922
7 vs. 28	30,50	31,50	-1,000	8	8	0,07538
7 vs. 31	30,50	48,00	-17,50	8	8	1,319
7 vs. 35	30,50	28,00	2,500	8	8	0,1884
10 vs. 14	43,00	53,00	-10,00	8	8	0,7538
10 vs. 17	43,00	56,00	-13,00	8	8	0,9799
10 vs. 21	43,00	62,00	-19,00	8	8	1,432
10 vs. 24	43,00	56,00	-13,00	8	8	0,9799
10 vs. 28	43,00	31,50	11,50	8	8	0,8668
10 vs. 31	43,00	48,00	-5,000	8	8	0,3769
10 vs. 35	43,00	28,00	15,00	8	8	1,131
14 vs. 17	53,00	56,00	-3,000	8	8	0,2261
14 vs. 21	53,00	62,00	-9,000	8	8	0,6784
14 vs. 24	53,00	56,00	-3,000	8	8	0,2261
14 vs. 28	53,00	31,50	21,50	8	8	1,621
14 vs. 31	53,00	48,00	5,000	8	8	0,3769
14 vs. 35	53,00	28,00	25,00	8	8	1,884
17 vs. 21	56,00	62,00	-6,000	8	8	0,4523
17 vs. 24	56,00	56,00	0,000	8	8	0,000
17 vs. 28	56,00	31,50	24,50	8	8	1,847
17 vs. 31	56,00	48,00	8,000	8	8	0,6030
17 vs. 35	56,00	28,00	28,00	8	8	2,111
21 vs. 24	62,00	56,00	6,000	8	8	0,4523
21 vs. 28	62,00	31,50	30,50	8	8	2,299
21 vs. 31	62,00	48,00	14,00	8	8	1,055
21 vs. 35	62,00	28,00	34,00	8	8	2,563
24 vs. 28	56,00	31,50	24,50	8	8	1,847
24 vs. 31	56,00	48,00	8,000	8	8	0,6030
24 vs. 35	56,00	28,00	28,00	8	8	2,111
28 vs. 31	31,50	48,00	-16,50	8	8	1,244
28 vs. 35	31,50	28,00	3,500	8	8	0,2638
31 vs. 35	48,00	28,00	20,00	8	8	1,508
