# Supplementary material for: High-Speed-Ventral-Plane Videography Identifies Specific Gait Pattern Changes in Cuprizone-Induced Demyelination in Mice
Source: Cells. 2025 Jun 24;14(13):969. doi: 10.3390/cells14130969 (PMC12249482; doi:10.3390/cells14130969)
Supplement: Supplementary file 1 [file cells-14-00969-s001.zip › Supplement/Paw angle/Friedman test of PawAngle RH.csv]

Number of families	1
Number of comparisons per family	55
Alpha	0,05
Dunn's multiple comparisons test	Rank sum diff,	Significant?	Summary	Adjusted P Value
-1 vs. 3	-23,50	No	ns	>0,9999	A-B
-1 vs. 7	-34,50	No	ns	0,5119	A-C
-1 vs. 10	-26,50	No	ns	>0,9999	A-D
-1 vs. 14	-19,00	No	ns	>0,9999	A-E
-1 vs. 17	-38,00	No	ns	0,2298	A-F
-1 vs. 21	-36,00	No	ns	0,3661	A-G
-1 vs. 24	-23,50	No	ns	>0,9999	A-H
-1 vs. 28	-52,00	Yes	**	0,0049	A-I
-1 vs. 31	-54,00	Yes	**	0,0026	A-J
-1 vs. 35	-56,00	Yes	**	0,0013	A-K
3 vs. 7	-11,00	No	ns	>0,9999	B-C
3 vs. 10	-3,000	No	ns	>0,9999	B-D
3 vs. 14	4,500	No	ns	>0,9999	B-E
3 vs. 17	-14,50	No	ns	>0,9999	B-F
3 vs. 21	-12,50	No	ns	>0,9999	B-G
3 vs. 24	0,000	No	ns	>0,9999	B-H
3 vs. 28	-28,50	No	ns	>0,9999	B-I
3 vs. 31	-30,50	No	ns	>0,9999	B-J
3 vs. 35	-32,50	No	ns	0,7862	B-K
7 vs. 10	8,000	No	ns	>0,9999	C-D
7 vs. 14	15,50	No	ns	>0,9999	C-E
7 vs. 17	-3,500	No	ns	>0,9999	C-F
7 vs. 21	-1,500	No	ns	>0,9999	C-G
7 vs. 24	11,00	No	ns	>0,9999	C-H
7 vs. 28	-17,50	No	ns	>0,9999	C-I
7 vs. 31	-19,50	No	ns	>0,9999	C-J
7 vs. 35	-21,50	No	ns	>0,9999	C-K
10 vs. 14	7,500	No	ns	>0,9999	D-E
10 vs. 17	-11,50	No	ns	>0,9999	D-F
10 vs. 21	-9,500	No	ns	>0,9999	D-G
10 vs. 24	3,000	No	ns	>0,9999	D-H
10 vs. 28	-25,50	No	ns	>0,9999	D-I
10 vs. 31	-27,50	No	ns	>0,9999	D-J
10 vs. 35	-29,50	No	ns	>0,9999	D-K
14 vs. 17	-19,00	No	ns	>0,9999	E-F
14 vs. 21	-17,00	No	ns	>0,9999	E-G
14 vs. 24	-4,500	No	ns	>0,9999	E-H
14 vs. 28	-33,00	No	ns	0,7076	E-I
14 vs. 31	-35,00	No	ns	0,4584	E-J
14 vs. 35	-37,00	No	ns	0,2908	E-K
17 vs. 21	2,000	No	ns	>0,9999	F-G
17 vs. 24	14,50	No	ns	>0,9999	F-H
17 vs. 28	-14,00	No	ns	>0,9999	F-I
17 vs. 31	-16,00	No	ns	>0,9999	F-J
17 vs. 35	-18,00	No	ns	>0,9999	F-K
21 vs. 24	12,50	No	ns	>0,9999	G-H
21 vs. 28	-16,00	No	ns	>0,9999	G-I
21 vs. 31	-18,00	No	ns	>0,9999	G-J
21 vs. 35	-20,00	No	ns	>0,9999	G-K
24 vs. 28	-28,50	No	ns	>0,9999	H-I
24 vs. 31	-30,50	No	ns	>0,9999	H-J
24 vs. 35	-32,50	No	ns	0,7862	H-K
28 vs. 31	-2,000	No	ns	>0,9999	I-J
28 vs. 35	-4,000	No	ns	>0,9999	I-K
31 vs. 35	-2,000	No	ns	>0,9999	J-K
Test details	Rank sum 1	Rank sum 2	Rank sum diff,	n1	n2	Z
-1 vs. 3	15,00	38,50	-23,50	8	8	1,771
-1 vs. 7	15,00	49,50	-34,50	8	8	2,601
-1 vs. 10	15,00	41,50	-26,50	8	8	1,998
-1 vs. 14	15,00	34,00	-19,00	8	8	1,432
-1 vs. 17	15,00	53,00	-38,00	8	8	2,864
-1 vs. 21	15,00	51,00	-36,00	8	8	2,714
-1 vs. 24	15,00	38,50	-23,50	8	8	1,771
-1 vs. 28	15,00	67,00	-52,00	8	8	3,920
-1 vs. 31	15,00	69,00	-54,00	8	8	4,070
-1 vs. 35	15,00	71,00	-56,00	8	8	4,221
3 vs. 7	38,50	49,50	-11,00	8	8	0,8292
3 vs. 10	38,50	41,50	-3,000	8	8	0,2261
3 vs. 14	38,50	34,00	4,500	8	8	0,3392
3 vs. 17	38,50	53,00	-14,50	8	8	1,093
3 vs. 21	38,50	51,00	-12,50	8	8	0,9422
3 vs. 24	38,50	38,50	0,000	8	8	0,000
3 vs. 28	38,50	67,00	-28,50	8	8	2,148
3 vs. 31	38,50	69,00	-30,50	8	8	2,299
3 vs. 35	38,50	71,00	-32,50	8	8	2,450
7 vs. 10	49,50	41,50	8,000	8	8	0,6030
7 vs. 14	49,50	34,00	15,50	8	8	1,168
7 vs. 17	49,50	53,00	-3,500	8	8	0,2638
7 vs. 21	49,50	51,00	-1,500	8	8	0,1131
7 vs. 24	49,50	38,50	11,00	8	8	0,8292
7 vs. 28	49,50	67,00	-17,50	8	8	1,319
7 vs. 31	49,50	69,00	-19,50	8	8	1,470
7 vs. 35	49,50	71,00	-21,50	8	8	1,621
10 vs. 14	41,50	34,00	7,500	8	8	0,5653
10 vs. 17	41,50	53,00	-11,50	8	8	0,8668
10 vs. 21	41,50	51,00	-9,500	8	8	0,7161
10 vs. 24	41,50	38,50	3,000	8	8	0,2261
10 vs. 28	41,50	67,00	-25,50	8	8	1,922
10 vs. 31	41,50	69,00	-27,50	8	8	2,073
10 vs. 35	41,50	71,00	-29,50	8	8	2,224
14 vs. 17	34,00	53,00	-19,00	8	8	1,432
14 vs. 21	34,00	51,00	-17,00	8	8	1,281
14 vs. 24	34,00	38,50	-4,500	8	8	0,3392
14 vs. 28	34,00	67,00	-33,00	8	8	2,487
14 vs. 31	34,00	69,00	-35,00	8	8	2,638
14 vs. 35	34,00	71,00	-37,00	8	8	2,789
17 vs. 21	53,00	51,00	2,000	8	8	0,1508
17 vs. 24	53,00	38,50	14,50	8	8	1,093
17 vs. 28	53,00	67,00	-14,00	8	8	1,055
17 vs. 31	53,00	69,00	-16,00	8	8	1,206
17 vs. 35	53,00	71,00	-18,00	8	8	1,357
21 vs. 24	51,00	38,50	12,50	8	8	0,9422
21 vs. 28	51,00	67,00	-16,00	8	8	1,206
21 vs. 31	51,00	69,00	-18,00	8	8	1,357
21 vs. 35	51,00	71,00	-20,00	8	8	1,508
24 vs. 28	38,50	67,00	-28,50	8	8	2,148
24 vs. 31	38,50	69,00	-30,50	8	8	2,299
24 vs. 35	38,50	71,00	-32,50	8	8	2,450
28 vs. 31	67,00	69,00	-2,000	8	8	0,1508
28 vs. 35	67,00	71,00	-4,000	8	8	0,3015
31 vs. 35	69,00	71,00	-2,000	8	8	0,1508
