# Supplementary material for: High-Speed-Ventral-Plane Videography Identifies Specific Gait Pattern Changes in Cuprizone-Induced Demyelination in Mice
Source: Cells. 2025 Jun 24;14(13):969. doi: 10.3390/cells14130969 (PMC12249482; doi:10.3390/cells14130969)
Supplement: Supplementary file 1 [file cells-14-00969-s001.zip › Supplement/Paw angle/RM one-way ANOVA of PawAngle LF.csv]

Number of families	1
Number of comparisons per family	55
Alpha	0,05
Tukey's multiple comparisons test	Mean Diff,	95,00% CI of diff,	Significant?	Summary	Adjusted P Value
-1 vs. 3	11,11	0,3545 to 21,86	Yes	*	0,0427	A-B
-1 vs. 7	11,31	3,544 to 19,07	Yes	**	0,0066	A-C
-1 vs. 10	3,006	-4,870 to 10,88	No	ns	0,8007	A-D
-1 vs. 14	3,888	-6,416 to 14,19	No	ns	0,8094	A-E
-1 vs. 17	7,425	-0,2485 to 15,10	No	ns	0,0585	A-F
-1 vs. 21	8,494	-3,842 to 20,83	No	ns	0,2333	A-G
-1 vs. 24	4,306	0,001841 to 8,611	Yes	*	0,0499	A-H
-1 vs. 28	11,27	1,707 to 20,83	Yes	*	0,0217	A-I
-1 vs. 31	13,18	3,227 to 23,12	Yes	*	0,0114	A-J
-1 vs. 35	15,37	6,583 to 24,15	Yes	**	0,0022	A-K
3 vs. 7	0,2000	-7,141 to 7,541	No	ns	>0,9999	B-C
3 vs. 10	-8,100	-11,98 to -4,220	Yes	***	0,0007	B-D
3 vs. 14	-7,219	-17,54 to 3,101	No	ns	0,2212	B-E
3 vs. 17	-3,681	-11,54 to 4,178	No	ns	0,6140	B-F
3 vs. 21	-2,613	-8,514 to 3,289	No	ns	0,6710	B-G
3 vs. 24	-6,800	-15,82 to 2,215	No	ns	0,1686	B-H
3 vs. 28	0,1625	-9,651 to 9,976	No	ns	>0,9999	B-I
3 vs. 31	2,069	-7,461 to 11,60	No	ns	0,9904	B-J
3 vs. 35	4,263	-3,743 to 12,27	No	ns	0,4784	B-K
7 vs. 10	-8,300	-13,02 to -3,577	Yes	**	0,0021	C-D
7 vs. 14	-7,419	-17,13 to 2,289	No	ns	0,1605	C-E
7 vs. 17	-3,881	-9,596 to 1,833	No	ns	0,2442	C-F
7 vs. 21	-2,813	-9,164 to 3,539	No	ns	0,6706	C-G
7 vs. 24	-7,000	-12,22 to -1,778	Yes	*	0,0107	C-H
7 vs. 28	-0,03750	-8,753 to 8,678	No	ns	>0,9999	C-I
7 vs. 31	1,869	-4,293 to 8,030	No	ns	0,9285	C-J
7 vs. 35	4,063	-1,664 to 9,789	No	ns	0,2106	C-K
10 vs. 14	0,8813	-8,491 to 10,25	No	ns	>0,9999	D-E
10 vs. 17	4,419	-2,196 to 11,03	No	ns	0,2578	D-F
10 vs. 21	5,488	-1,209 to 12,18	No	ns	0,1218	D-G
10 vs. 24	1,300	-4,881 to 7,481	No	ns	0,9923	D-H
10 vs. 28	8,263	-0,002134 to 16,53	No	ns	0,0501	D-I
10 vs. 31	10,17	1,980 to 18,36	Yes	*	0,0164	D-J
10 vs. 35	12,36	5,219 to 19,51	Yes	**	0,0024	D-K
14 vs. 17	3,538	-2,023 to 9,098	No	ns	0,3003	E-F
14 vs. 21	4,606	-5,948 to 15,16	No	ns	0,6847	E-G
14 vs. 24	0,4187	-8,583 to 9,421	No	ns	>0,9999	E-H
14 vs. 28	7,381	4,022 to 10,74	Yes	***	0,0005	E-I
14 vs. 31	9,288	-0,3412 to 18,92	No	ns	0,0594	E-J
14 vs. 35	11,48	3,037 to 19,93	Yes	**	0,0099	E-K
17 vs. 21	1,069	-6,591 to 8,729	No	ns	0,9997	F-G
17 vs. 24	-3,119	-8,074 to 1,836	No	ns	0,3101	F-H
17 vs. 28	3,844	-1,913 to 9,601	No	ns	0,2582	F-I
17 vs. 31	5,750	-1,885 to 13,39	No	ns	0,1696	F-J
17 vs. 35	7,944	2,472 to 13,42	Yes	**	0,0068	F-K
21 vs. 24	-4,188	-13,94 to 5,565	No	ns	0,7002	G-H
21 vs. 28	2,775	-7,947 to 13,50	No	ns	0,9703	G-I
21 vs. 31	4,681	-4,074 to 13,44	No	ns	0,4739	G-J
21 vs. 35	6,875	-1,097 to 14,85	No	ns	0,0983	G-K
24 vs. 28	6,963	-1,387 to 15,31	No	ns	0,1133	H-I
24 vs. 31	8,869	-0,4785 to 18,22	No	ns	0,0641	H-J
24 vs. 35	11,06	3,669 to 18,46	Yes	**	0,0057	H-K
28 vs. 31	1,906	-6,526 to 10,34	No	ns	0,9874	I-J
28 vs. 35	4,100	-4,447 to 12,65	No	ns	0,5893	I-K
31 vs. 35	2,194	-3,455 to 7,843	No	ns	0,7874	J-K
Test details	Mean 1	Mean 2	Mean Diff,	SE of diff,	n1	n2	q	DF
-1 vs. 3	10,46	-0,6438	11,11	2,413	8	8	6,509	7
-1 vs. 7	10,46	-0,8438	11,31	1,742	8	8	9,179	7
-1 vs. 10	10,46	7,456	3,006	1,768	8	8	2,405	7
-1 vs. 14	10,46	6,575	3,888	2,312	8	8	2,378	7
-1 vs. 17	10,46	3,038	7,425	1,722	8	8	6,098	7
-1 vs. 21	10,46	1,969	8,494	2,768	8	8	4,339	7
-1 vs. 24	10,46	6,156	4,306	0,9660	8	8	6,304	7
-1 vs. 28	10,46	-0,8063	11,27	2,146	8	8	7,426	7
-1 vs. 31	10,46	-2,713	13,18	2,233	8	8	8,345	7
-1 vs. 35	10,46	-4,906	15,37	1,972	8	8	11,02	7
3 vs. 7	-0,6438	-0,8438	0,2000	1,647	8	8	0,1717	7
3 vs. 10	-0,6438	7,456	-8,100	0,8707	8	8	13,16	7
3 vs. 14	-0,6438	6,575	-7,219	2,316	8	8	4,408	7
3 vs. 17	-0,6438	3,038	-3,681	1,764	8	8	2,952	7
3 vs. 21	-0,6438	1,969	-2,613	1,325	8	8	2,789	7
3 vs. 24	-0,6438	6,156	-6,800	2,023	8	8	4,753	7
3 vs. 28	-0,6438	-0,8063	0,1625	2,202	8	8	0,1043	7
3 vs. 31	-0,6438	-2,713	2,069	2,139	8	8	1,368	7
3 vs. 35	-0,6438	-4,906	4,263	1,797	8	8	3,355	7
7 vs. 10	-0,8438	7,456	-8,300	1,060	8	8	11,07	7
7 vs. 14	-0,8438	6,575	-7,419	2,179	8	8	4,816	7
7 vs. 17	-0,8438	3,038	-3,881	1,282	8	8	4,280	7
7 vs. 21	-0,8438	1,969	-2,813	1,425	8	8	2,791	7
7 vs. 24	-0,8438	6,156	-7,000	1,172	8	8	8,448	7
7 vs. 28	-0,8438	-0,8063	-0,03750	1,956	8	8	0,02712	7
7 vs. 31	-0,8438	-2,713	1,869	1,383	8	8	1,911	7
7 vs. 35	-0,8438	-4,906	4,063	1,285	8	8	4,471	7
10 vs. 14	7,456	6,575	0,8813	2,103	8	8	0,5925	7
10 vs. 17	7,456	3,038	4,419	1,484	8	8	4,210	7
10 vs. 21	7,456	1,969	5,488	1,503	8	8	5,164	7
10 vs. 24	7,456	6,156	1,300	1,387	8	8	1,325	7
10 vs. 28	7,456	-0,8063	8,263	1,855	8	8	6,300	7
10 vs. 31	7,456	-2,713	10,17	1,838	8	8	7,825	7
10 vs. 35	7,456	-4,906	12,36	1,603	8	8	10,90	7
14 vs. 17	6,575	3,038	3,538	1,248	8	8	4,009	7
14 vs. 21	6,575	1,969	4,606	2,369	8	8	2,750	7
14 vs. 24	6,575	6,156	0,4187	2,020	8	8	0,2931	7
14 vs. 28	6,575	-0,8063	7,381	0,7539	8	8	13,85	7
14 vs. 31	6,575	-2,713	9,288	2,161	8	8	6,078	7
14 vs. 35	6,575	-4,906	11,48	1,895	8	8	8,568	7
17 vs. 21	3,038	1,969	1,069	1,719	8	8	0,8792	7
17 vs. 24	3,038	6,156	-3,119	1,112	8	8	3,966	7
17 vs. 28	3,038	-0,8063	3,844	1,292	8	8	4,207	7
17 vs. 31	3,038	-2,713	5,750	1,713	8	8	4,746	7
17 vs. 35	3,038	-4,906	7,944	1,228	8	8	9,149	7
21 vs. 24	1,969	6,156	-4,188	2,189	8	8	2,706	7
21 vs. 28	1,969	-0,8063	2,775	2,406	8	8	1,631	7
21 vs. 31	1,969	-2,713	4,681	1,965	8	8	3,369	7
21 vs. 35	1,969	-4,906	6,875	1,789	8	8	5,434	7
24 vs. 28	6,156	-0,8063	6,963	1,874	8	8	5,255	7
24 vs. 31	6,156	-2,713	8,869	2,098	8	8	5,979	7
24 vs. 35	6,156	-4,906	11,06	1,659	8	8	9,429	7
28 vs. 31	-0,8063	-2,713	1,906	1,892	8	8	1,425	7
28 vs. 35	-0,8063	-4,906	4,100	1,918	8	8	3,023	7
31 vs. 35	-2,713	-4,906	2,194	1,268	8	8	2,447	7
