# Supplementary material for: High-Speed-Ventral-Plane Videography Identifies Specific Gait Pattern Changes in Cuprizone-Induced Demyelination in Mice
Source: Cells. 2025 Jun 24;14(13):969. doi: 10.3390/cells14130969 (PMC12249482; doi:10.3390/cells14130969)
Supplement: Supplementary file 1 [file cells-14-00969-s001.zip › Supplement/Paw angle/RM one-way ANOVA of PawAngle LH.csv]

Number of families	1
Number of comparisons per family	55
Alpha	0,05
Tukey's multiple comparisons test	Mean Diff,	95,00% CI of diff,	Significant?	Summary	Adjusted P Value
-1 vs. 3	1,763	-6,179 to 9,704	No	ns	0,9888	A-B
-1 vs. 7	6,981	0,05617 to 13,91	Yes	*	0,0481	A-C
-1 vs. 10	4,063	-1,538 to 9,663	No	ns	0,1947	A-D
-1 vs. 14	3,131	-1,886 to 8,148	No	ns	0,3179	A-E
-1 vs. 17	2,988	-4,375 to 10,35	No	ns	0,7513	A-F
-1 vs. 21	2,206	-4,553 to 8,965	No	ns	0,8975	A-G
-1 vs. 24	3,025	-5,722 to 11,77	No	ns	0,8668	A-H
-1 vs. 28	3,763	-4,118 to 11,64	No	ns	0,5942	A-I
-1 vs. 31	3,550	-7,735 to 14,84	No	ns	0,9142	A-J
-1 vs. 35	5,019	-3,755 to 13,79	No	ns	0,4034	A-K
3 vs. 7	5,219	0,05177 to 10,39	Yes	*	0,0476	B-C
3 vs. 10	2,300	-4,629 to 9,229	No	ns	0,8892	B-D
3 vs. 14	1,369	-4,890 to 7,628	No	ns	0,9899	B-E
3 vs. 17	1,225	-6,124 to 8,574	No	ns	0,9986	B-F
3 vs. 21	0,4438	-6,315 to 7,203	No	ns	>0,9999	B-G
3 vs. 24	1,263	-6,849 to 9,374	No	ns	0,9992	B-H
3 vs. 28	2,000	-7,118 to 11,12	No	ns	0,9897	B-I
3 vs. 31	1,788	-7,139 to 10,71	No	ns	0,9945	B-J
3 vs. 35	3,256	-4,297 to 10,81	No	ns	0,6965	B-K
7 vs. 10	-2,919	-8,943 to 3,106	No	ns	0,5789	C-D
7 vs. 14	-3,850	-8,626 to 0,9262	No	ns	0,1302	C-E
7 vs. 17	-3,994	-9,509 to 1,521	No	ns	0,1959	C-F
7 vs. 21	-4,775	-11,56 to 2,005	No	ns	0,2160	C-G
7 vs. 24	-3,956	-12,06 to 4,152	No	ns	0,5714	C-H
7 vs. 28	-3,219	-12,61 to 6,175	No	ns	0,8721	C-I
7 vs. 31	-3,431	-13,92 to 7,054	No	ns	0,8963	C-J
7 vs. 35	-1,963	-9,830 to 5,905	No	ns	0,9763	C-K
10 vs. 14	-0,9313	-7,475 to 5,613	No	ns	0,9996	D-E
10 vs. 17	-1,075	-8,147 to 5,997	No	ns	0,9993	D-F
10 vs. 21	-1,856	-9,168 to 5,455	No	ns	0,9736	D-G
10 vs. 24	-1,038	-9,781 to 7,706	No	ns	>0,9999	D-H
10 vs. 28	-0,3000	-8,768 to 8,168	No	ns	>0,9999	D-I
10 vs. 31	-0,5125	-10,56 to 9,532	No	ns	>0,9999	D-J
10 vs. 35	0,9563	-6,699 to 8,612	No	ns	0,9999	D-K
14 vs. 17	-0,1437	-4,266 to 3,979	No	ns	>0,9999	E-F
14 vs. 21	-0,9250	-4,020 to 2,170	No	ns	0,9337	E-G
14 vs. 24	-0,1062	-4,886 to 4,673	No	ns	>0,9999	E-H
14 vs. 28	0,6313	-4,937 to 6,200	No	ns	>0,9999	E-I
14 vs. 31	0,4188	-8,624 to 9,461	No	ns	>0,9999	E-J
14 vs. 35	1,888	-3,906 to 7,681	No	ns	0,8984	E-K
17 vs. 21	-0,7813	-4,713 to 3,151	No	ns	0,9948	F-G
17 vs. 24	0,03750	-5,972 to 6,047	No	ns	>0,9999	F-H
17 vs. 28	0,7750	-4,489 to 6,039	No	ns	0,9995	F-I
17 vs. 31	0,5625	-6,980 to 8,105	No	ns	>0,9999	F-J
17 vs. 35	2,031	-3,597 to 7,659	No	ns	0,8404	F-K
21 vs. 24	0,8188	-2,120 to 3,757	No	ns	0,9546	G-H
21 vs. 28	1,556	-1,551 to 4,663	No	ns	0,5436	G-I
21 vs. 31	1,344	-6,037 to 8,725	No	ns	0,9973	G-J
21 vs. 35	2,813	-1,325 to 6,950	No	ns	0,2435	G-K
24 vs. 28	0,7375	-3,780 to 5,255	No	ns	0,9988	H-I
24 vs. 31	0,5250	-7,651 to 8,701	No	ns	>0,9999	H-J
24 vs. 35	1,994	-1,939 to 5,926	No	ns	0,5306	H-K
28 vs. 31	-0,2125	-7,176 to 6,751	No	ns	>0,9999	I-J
28 vs. 35	1,256	-3,739 to 6,252	No	ns	0,9751	I-K
31 vs. 35	1,469	-3,745 to 6,682	No	ns	0,9517	J-K
Test details	Mean 1	Mean 2	Mean Diff,	SE of diff,	n1	n2	q	DF
-1 vs. 3	-11,81	-13,58	1,763	1,782	8	8	1,399	7
-1 vs. 7	-11,81	-18,79	6,981	1,554	8	8	6,353	7
-1 vs. 10	-11,81	-15,88	4,063	1,257	8	8	4,571	7
-1 vs. 14	-11,81	-14,94	3,131	1,126	8	8	3,933	7
-1 vs. 17	-11,81	-14,80	2,988	1,652	8	8	2,557	7
-1 vs. 21	-11,81	-14,02	2,206	1,517	8	8	2,057	7
-1 vs. 24	-11,81	-14,84	3,025	1,963	8	8	2,179	7
-1 vs. 28	-11,81	-15,58	3,763	1,769	8	8	3,009	7
-1 vs. 31	-11,81	-15,36	3,550	2,533	8	8	1,982	7
-1 vs. 35	-11,81	-16,83	5,019	1,969	8	8	3,605	7
3 vs. 7	-13,58	-18,79	5,219	1,160	8	8	6,365	7
3 vs. 10	-13,58	-15,88	2,300	1,555	8	8	2,092	7
3 vs. 14	-13,58	-14,94	1,369	1,405	8	8	1,378	7
3 vs. 17	-13,58	-14,80	1,225	1,649	8	8	1,050	7
3 vs. 21	-13,58	-14,02	0,4438	1,517	8	8	0,4137	7
3 vs. 24	-13,58	-14,84	1,263	1,820	8	8	0,9808	7
3 vs. 28	-13,58	-15,58	2,000	2,046	8	8	1,382	7
3 vs. 31	-13,58	-15,36	1,788	2,003	8	8	1,262	7
3 vs. 35	-13,58	-16,83	3,256	1,695	8	8	2,717	7
7 vs. 10	-18,79	-15,88	-2,919	1,352	8	8	3,053	7
7 vs. 14	-18,79	-14,94	-3,850	1,072	8	8	5,080	7
7 vs. 17	-18,79	-14,80	-3,994	1,238	8	8	4,563	7
7 vs. 21	-18,79	-14,02	-4,775	1,522	8	8	4,438	7
7 vs. 24	-18,79	-14,84	-3,956	1,820	8	8	3,075	7
7 vs. 28	-18,79	-15,58	-3,219	2,108	8	8	2,159	7
7 vs. 31	-18,79	-15,36	-3,431	2,353	8	8	2,062	7
7 vs. 35	-18,79	-16,83	-1,963	1,766	8	8	1,572	7
10 vs. 14	-15,88	-14,94	-0,9313	1,469	8	8	0,8967	7
10 vs. 17	-15,88	-14,80	-1,075	1,587	8	8	0,9579	7
10 vs. 21	-15,88	-14,02	-1,856	1,641	8	8	1,600	7
10 vs. 24	-15,88	-14,84	-1,038	1,962	8	8	0,7477	7
10 vs. 28	-15,88	-15,58	-0,3000	1,900	8	8	0,2233	7
10 vs. 31	-15,88	-15,36	-0,5125	2,254	8	8	0,3215	7
10 vs. 35	-15,88	-16,83	0,9563	1,718	8	8	0,7871	7
14 vs. 17	-14,94	-14,80	-0,1437	0,9252	8	8	0,2197	7
14 vs. 21	-14,94	-14,02	-0,9250	0,6945	8	8	1,884	7
14 vs. 24	-14,94	-14,84	-0,1062	1,073	8	8	0,1401	7
14 vs. 28	-14,94	-15,58	0,6313	1,250	8	8	0,7144	7
14 vs. 31	-14,94	-15,36	0,4188	2,029	8	8	0,2918	7
14 vs. 35	-14,94	-16,83	1,888	1,300	8	8	2,053	7
17 vs. 21	-14,80	-14,02	-0,7813	0,8824	8	8	1,252	7
17 vs. 24	-14,80	-14,84	0,03750	1,349	8	8	0,03932	7
17 vs. 28	-14,80	-15,58	0,7750	1,181	8	8	0,9278	7
17 vs. 31	-14,80	-15,36	0,5625	1,693	8	8	0,4700	7
17 vs. 35	-14,80	-16,83	2,031	1,263	8	8	2,274	7
21 vs. 24	-14,02	-14,84	0,8188	0,6595	8	8	1,756	7
21 vs. 28	-14,02	-15,58	1,556	0,6973	8	8	3,156	7
21 vs. 31	-14,02	-15,36	1,344	1,656	8	8	1,147	7
21 vs. 35	-14,02	-16,83	2,813	0,9285	8	8	4,284	7
24 vs. 28	-14,84	-15,58	0,7375	1,014	8	8	1,029	7
24 vs. 31	-14,84	-15,36	0,5250	1,835	8	8	0,4047	7
24 vs. 35	-14,84	-16,83	1,994	0,8825	8	8	3,195	7
28 vs. 31	-15,58	-15,36	-0,2125	1,563	8	8	0,1923	7
28 vs. 35	-15,58	-16,83	1,256	1,121	8	8	1,585	7
31 vs. 35	-15,36	-16,83	1,469	1,170	8	8	1,775	7
