# Supplementary material for: High-Speed-Ventral-Plane Videography Identifies Specific Gait Pattern Changes in Cuprizone-Induced Demyelination in Mice
Source: Cells. 2025 Jun 24;14(13):969. doi: 10.3390/cells14130969 (PMC12249482; doi:10.3390/cells14130969)
Supplement: Supplementary file 1 [file cells-14-00969-s001.zip › Supplement/Paw angle/RM one-way ANOVA of PawAngle RF.csv]

Number of families	1
Number of comparisons per family	55
Alpha	0,05
Tukey's multiple comparisons test	Mean Diff,	95,00% CI of diff,	Significant?	Summary	Adjusted P Value
-1 vs. 3	-15,22	-22,97 to -7,468	Yes	**	0,0011	A-B
-1 vs. 7	-13,16	-24,13 to -2,198	Yes	*	0,0197	A-C
-1 vs. 10	-9,563	-19,47 to 0,3415	No	ns	0,0591	A-D
-1 vs. 14	-7,794	-20,36 to 4,770	No	ns	0,3235	A-E
-1 vs. 17	-12,34	-17,60 to -7,072	Yes	***	0,0003	A-F
-1 vs. 21	-15,43	-22,56 to -8,287	Yes	***	0,0006	A-G
-1 vs. 24	-8,856	-15,68 to -2,031	Yes	*	0,0128	A-H
-1 vs. 28	-16,61	-29,48 to -3,745	Yes	*	0,0132	A-I
-1 vs. 31	-18,88	-25,65 to -12,10	Yes	***	0,0001	A-J
-1 vs. 35	-19,23	-30,61 to -7,855	Yes	**	0,0027	A-K
3 vs. 7	2,056	-2,179 to 6,292	No	ns	0,5767	B-C
3 vs. 10	5,656	-0,3216 to 11,63	No	ns	0,0650	B-D
3 vs. 14	7,425	-2,911 to 17,76	No	ns	0,2015	B-E
3 vs. 17	2,881	-2,251 to 8,013	No	ns	0,4226	B-F
3 vs. 21	-0,2063	-7,752 to 7,339	No	ns	>0,9999	B-G
3 vs. 24	6,363	-0,4545 to 13,18	No	ns	0,0692	B-H
3 vs. 28	-1,394	-10,56 to 7,770	No	ns	0,9993	B-I
3 vs. 31	-3,656	-9,610 to 2,297	No	ns	0,3330	B-J
3 vs. 35	-4,013	-11,03 to 3,002	No	ns	0,4034	B-K
7 vs. 10	3,600	-3,277 to 10,48	No	ns	0,4965	C-D
7 vs. 14	5,369	-4,308 to 15,05	No	ns	0,4351	C-E
7 vs. 17	0,8250	-6,890 to 8,540	No	ns	>0,9999	C-F
7 vs. 21	-2,263	-11,17 to 6,646	No	ns	0,9735	C-G
7 vs. 24	4,306	-4,431 to 13,04	No	ns	0,5607	C-H
7 vs. 28	-3,450	-12,06 to 5,157	No	ns	0,7616	C-I
7 vs. 31	-5,713	-12,56 to 1,133	No	ns	0,1130	C-J
7 vs. 35	-6,069	-10,18 to -1,956	Yes	**	0,0062	C-K
10 vs. 14	1,769	-8,299 to 11,84	No	ns	0,9979	D-E
10 vs. 17	-2,775	-10,73 to 5,183	No	ns	0,8620	D-F
10 vs. 21	-5,863	-14,26 to 2,534	No	ns	0,2226	D-G
10 vs. 24	0,7063	-11,01 to 12,42	No	ns	>0,9999	D-H
10 vs. 28	-7,050	-19,97 to 5,873	No	ns	0,4527	D-I
10 vs. 31	-9,313	-18,49 to -0,1303	Yes	*	0,0467	D-J
10 vs. 35	-9,669	-17,52 to -1,814	Yes	*	0,0172	D-K
14 vs. 17	-4,544	-15,32 to 6,235	No	ns	0,7173	E-F
14 vs. 21	-7,631	-15,81 to 0,5518	No	ns	0,0695	E-G
14 vs. 24	-1,063	-14,56 to 12,44	No	ns	>0,9999	E-H
14 vs. 28	-8,819	-18,42 to 0,7784	No	ns	0,0743	E-I
14 vs. 31	-11,08	-21,09 to -1,075	Yes	*	0,0301	E-J
14 vs. 35	-11,44	-21,43 to -1,443	Yes	*	0,0253	E-K
17 vs. 21	-3,088	-10,32 to 4,141	No	ns	0,7051	F-G
17 vs. 24	3,481	-2,976 to 9,938	No	ns	0,4652	F-H
17 vs. 28	-4,275	-16,12 to 7,573	No	ns	0,8405	F-I
17 vs. 31	-6,538	-13,38 to 0,3071	No	ns	0,0622	F-J
17 vs. 35	-6,894	-15,53 to 1,747	No	ns	0,1357	F-K
21 vs. 24	6,569	-3,358 to 16,50	No	ns	0,2658	G-H
21 vs. 28	-1,188	-10,61 to 8,236	No	ns	0,9999	G-I
21 vs. 31	-3,450	-10,25 to 3,354	No	ns	0,5306	G-J
21 vs. 35	-3,806	-13,13 to 5,519	No	ns	0,7462	G-K
24 vs. 28	-7,756	-18,22 to 2,709	No	ns	0,1801	H-I
24 vs. 31	-10,02	-15,02 to -5,019	Yes	***	0,0009	H-J
24 vs. 35	-10,38	-20,11 to -0,6402	Yes	*	0,0365	H-K
28 vs. 31	-2,263	-10,54 to 6,016	No	ns	0,9593	I-J
28 vs. 35	-2,619	-13,14 to 7,906	No	ns	0,9766	I-K
31 vs. 35	-0,3563	-7,473 to 6,761	No	ns	>0,9999	J-K
Test details	Mean 1	Mean 2	Mean Diff,	SE of diff,	n1	n2	q	DF
-1 vs. 3	-13,78	1,444	-15,22	1,739	8	8	12,37	7
-1 vs. 7	-13,78	-0,6125	-13,16	2,461	8	8	7,565	7
-1 vs. 10	-13,78	-4,213	-9,563	2,223	8	8	6,084	7
-1 vs. 14	-13,78	-5,981	-7,794	2,820	8	8	3,909	7
-1 vs. 17	-13,78	-1,438	-12,34	1,182	8	8	14,77	7
-1 vs. 21	-13,78	1,650	-15,43	1,602	8	8	13,62	7
-1 vs. 24	-13,78	-4,919	-8,856	1,532	8	8	8,177	7
-1 vs. 28	-13,78	2,838	-16,61	2,888	8	8	8,135	7
-1 vs. 31	-13,78	5,100	-18,88	1,519	8	8	17,57	7
-1 vs. 35	-13,78	5,456	-19,23	2,553	8	8	10,65	7
3 vs. 7	1,444	-0,6125	2,056	0,9506	8	8	3,059	7
3 vs. 10	1,444	-4,213	5,656	1,342	8	8	5,963	7
3 vs. 14	1,444	-5,981	7,425	2,320	8	8	4,527	7
3 vs. 17	1,444	-1,438	2,881	1,152	8	8	3,538	7
3 vs. 21	1,444	1,650	-0,2063	1,693	8	8	0,1723	7
3 vs. 24	1,444	-4,919	6,363	1,530	8	8	5,881	7
3 vs. 28	1,444	2,838	-1,394	2,057	8	8	0,9584	7
3 vs. 31	1,444	5,100	-3,656	1,336	8	8	3,870	7
3 vs. 35	1,444	5,456	-4,013	1,574	8	8	3,605	7
7 vs. 10	-0,6125	-4,213	3,600	1,543	8	8	3,299	7
7 vs. 14	-0,6125	-5,981	5,369	2,172	8	8	3,496	7
7 vs. 17	-0,6125	-1,438	0,8250	1,731	8	8	0,6739	7
7 vs. 21	-0,6125	1,650	-2,263	1,999	8	8	1,600	7
7 vs. 24	-0,6125	-4,919	4,306	1,961	8	8	3,106	7
7 vs. 28	-0,6125	2,838	-3,450	1,932	8	8	2,526	7
7 vs. 31	-0,6125	5,100	-5,713	1,536	8	8	5,258	7
7 vs. 35	-0,6125	5,456	-6,069	0,9231	8	8	9,298	7
10 vs. 14	-4,213	-5,981	1,769	2,260	8	8	1,107	7
10 vs. 17	-4,213	-1,438	-2,775	1,786	8	8	2,197	7
10 vs. 21	-4,213	1,650	-5,863	1,884	8	8	4,400	7
10 vs. 24	-4,213	-4,919	0,7063	2,629	8	8	0,3799	7
10 vs. 28	-4,213	2,838	-7,050	2,900	8	8	3,438	7
10 vs. 31	-4,213	5,100	-9,313	2,061	8	8	6,391	7
10 vs. 35	-4,213	5,456	-9,669	1,763	8	8	7,757	7
14 vs. 17	-5,981	-1,438	-4,544	2,419	8	8	2,656	7
14 vs. 21	-5,981	1,650	-7,631	1,836	8	8	5,877	7
14 vs. 24	-5,981	-4,919	-1,063	3,030	8	8	0,4960	7
14 vs. 28	-5,981	2,838	-8,819	2,154	8	8	5,790	7
14 vs. 31	-5,981	5,100	-11,08	2,246	8	8	6,978	7
14 vs. 35	-5,981	5,456	-11,44	2,243	8	8	7,211	7
17 vs. 21	-1,438	1,650	-3,088	1,622	8	8	2,692	7
17 vs. 24	-1,438	-4,919	3,481	1,449	8	8	3,397	7
17 vs. 28	-1,438	2,838	-4,275	2,659	8	8	2,274	7
17 vs. 31	-1,438	5,100	-6,538	1,536	8	8	6,019	7
17 vs. 35	-1,438	5,456	-6,894	1,939	8	8	5,027	7
21 vs. 24	1,650	-4,919	6,569	2,228	8	8	4,170	7
21 vs. 28	1,650	2,838	-1,188	2,115	8	8	0,7941	7
21 vs. 31	1,650	5,100	-3,450	1,527	8	8	3,195	7
21 vs. 35	1,650	5,456	-3,806	2,093	8	8	2,572	7
24 vs. 28	-4,919	2,838	-7,756	2,349	8	8	4,670	7
24 vs. 31	-4,919	5,100	-10,02	1,122	8	8	12,63	7
24 vs. 35	-4,919	5,456	-10,38	2,185	8	8	6,716	7
28 vs. 31	2,838	5,100	-2,263	1,858	8	8	1,722	7
28 vs. 35	2,838	5,456	-2,619	2,362	8	8	1,568	7
31 vs. 35	5,100	5,456	-0,3563	1,597	8	8	0,3154	7
