# Supplementary material for: High-Speed-Ventral-Plane Videography Identifies Specific Gait Pattern Changes in Cuprizone-Induced Demyelination in Mice
Source: Cells. 2025 Jun 24;14(13):969. doi: 10.3390/cells14130969 (PMC12249482; doi:10.3390/cells14130969)
Supplement: Supplementary file 1 [file cells-14-00969-s001.zip › Supplement/Propel/Friedman test of Propel LH.csv]

Number of families	1
Number of comparisons per family	55
Alpha	0,05
Dunn's multiple comparisons test	Rank sum diff,	Significant?	Summary	Adjusted P Value
-1 vs. 3	1,000	No	ns	>0,9999	A-B
-1 vs. 7	3,500	No	ns	>0,9999	A-C
-1 vs. 10	6,500	No	ns	>0,9999	A-D
-1 vs. 14	16,50	No	ns	>0,9999	A-E
-1 vs. 17	-23,00	No	ns	>0,9999	A-F
-1 vs. 21	-32,50	No	ns	0,7862	A-G
-1 vs. 24	-34,00	No	ns	0,5710	A-H
-1 vs. 28	-34,00	No	ns	0,5710	A-I
-1 vs. 31	-44,00	No	ns	0,0501	A-J
-1 vs. 35	-36,00	No	ns	0,3661	A-K
3 vs. 7	2,500	No	ns	>0,9999	B-C
3 vs. 10	5,500	No	ns	>0,9999	B-D
3 vs. 14	15,50	No	ns	>0,9999	B-E
3 vs. 17	-24,00	No	ns	>0,9999	B-F
3 vs. 21	-33,50	No	ns	0,6361	B-G
3 vs. 24	-35,00	No	ns	0,4584	B-H
3 vs. 28	-35,00	No	ns	0,4584	B-I
3 vs. 31	-45,00	Yes	*	0,0382	B-J
3 vs. 35	-37,00	No	ns	0,2908	B-K
7 vs. 10	3,000	No	ns	>0,9999	C-D
7 vs. 14	13,00	No	ns	>0,9999	C-E
7 vs. 17	-26,50	No	ns	>0,9999	C-F
7 vs. 21	-36,00	No	ns	0,3661	C-G
7 vs. 24	-37,50	No	ns	0,2587	C-H
7 vs. 28	-37,50	No	ns	0,2587	C-I
7 vs. 31	-47,50	Yes	*	0,0189	C-J
7 vs. 35	-39,50	No	ns	0,1599	C-K
10 vs. 14	10,00	No	ns	>0,9999	D-E
10 vs. 17	-29,50	No	ns	>0,9999	D-F
10 vs. 21	-39,00	No	ns	0,1807	D-G
10 vs. 24	-40,50	No	ns	0,1247	D-H
10 vs. 28	-40,50	No	ns	0,1247	D-I
10 vs. 31	-50,50	Yes	**	0,0077	D-J
10 vs. 35	-42,50	No	ns	0,0747	D-K
14 vs. 17	-39,50	No	ns	0,1599	E-F
14 vs. 21	-49,00	Yes	*	0,0122	E-G
14 vs. 24	-50,50	Yes	**	0,0077	E-H
14 vs. 28	-50,50	Yes	**	0,0077	E-I
14 vs. 31	-60,50	Yes	***	0,0003	E-J
14 vs. 35	-52,50	Yes	**	0,0042	E-K
17 vs. 21	-9,500	No	ns	>0,9999	F-G
17 vs. 24	-11,00	No	ns	>0,9999	F-H
17 vs. 28	-11,00	No	ns	>0,9999	F-I
17 vs. 31	-21,00	No	ns	>0,9999	F-J
17 vs. 35	-13,00	No	ns	>0,9999	F-K
21 vs. 24	-1,500	No	ns	>0,9999	G-H
21 vs. 28	-1,500	No	ns	>0,9999	G-I
21 vs. 31	-11,50	No	ns	>0,9999	G-J
21 vs. 35	-3,500	No	ns	>0,9999	G-K
24 vs. 28	0,000	No	ns	>0,9999	H-I
24 vs. 31	-10,00	No	ns	>0,9999	H-J
24 vs. 35	-2,000	No	ns	>0,9999	H-K
28 vs. 31	-10,00	No	ns	>0,9999	I-J
28 vs. 35	-2,000	No	ns	>0,9999	I-K
31 vs. 35	8,000	No	ns	>0,9999	J-K
Test details	Rank sum 1	Rank sum 2	Rank sum diff,	n1	n2	Z
-1 vs. 3	32,00	31,00	1,000	8	8	0,07538
-1 vs. 7	32,00	28,50	3,500	8	8	0,2638
-1 vs. 10	32,00	25,50	6,500	8	8	0,4900
-1 vs. 14	32,00	15,50	16,50	8	8	1,244
-1 vs. 17	32,00	55,00	-23,00	8	8	1,734
-1 vs. 21	32,00	64,50	-32,50	8	8	2,450
-1 vs. 24	32,00	66,00	-34,00	8	8	2,563
-1 vs. 28	32,00	66,00	-34,00	8	8	2,563
-1 vs. 31	32,00	76,00	-44,00	8	8	3,317
-1 vs. 35	32,00	68,00	-36,00	8	8	2,714
3 vs. 7	31,00	28,50	2,500	8	8	0,1884
3 vs. 10	31,00	25,50	5,500	8	8	0,4146
3 vs. 14	31,00	15,50	15,50	8	8	1,168
3 vs. 17	31,00	55,00	-24,00	8	8	1,809
3 vs. 21	31,00	64,50	-33,50	8	8	2,525
3 vs. 24	31,00	66,00	-35,00	8	8	2,638
3 vs. 28	31,00	66,00	-35,00	8	8	2,638
3 vs. 31	31,00	76,00	-45,00	8	8	3,392
3 vs. 35	31,00	68,00	-37,00	8	8	2,789
7 vs. 10	28,50	25,50	3,000	8	8	0,2261
7 vs. 14	28,50	15,50	13,00	8	8	0,9799
7 vs. 17	28,50	55,00	-26,50	8	8	1,998
7 vs. 21	28,50	64,50	-36,00	8	8	2,714
7 vs. 24	28,50	66,00	-37,50	8	8	2,827
7 vs. 28	28,50	66,00	-37,50	8	8	2,827
7 vs. 31	28,50	76,00	-47,50	8	8	3,580
7 vs. 35	28,50	68,00	-39,50	8	8	2,977
10 vs. 14	25,50	15,50	10,00	8	8	0,7538
10 vs. 17	25,50	55,00	-29,50	8	8	2,224
10 vs. 21	25,50	64,50	-39,00	8	8	2,940
10 vs. 24	25,50	66,00	-40,50	8	8	3,053
10 vs. 28	25,50	66,00	-40,50	8	8	3,053
10 vs. 31	25,50	76,00	-50,50	8	8	3,807
10 vs. 35	25,50	68,00	-42,50	8	8	3,204
14 vs. 17	15,50	55,00	-39,50	8	8	2,977
14 vs. 21	15,50	64,50	-49,00	8	8	3,694
14 vs. 24	15,50	66,00	-50,50	8	8	3,807
14 vs. 28	15,50	66,00	-50,50	8	8	3,807
14 vs. 31	15,50	76,00	-60,50	8	8	4,560
14 vs. 35	15,50	68,00	-52,50	8	8	3,957
17 vs. 21	55,00	64,50	-9,500	8	8	0,7161
17 vs. 24	55,00	66,00	-11,00	8	8	0,8292
17 vs. 28	55,00	66,00	-11,00	8	8	0,8292
17 vs. 31	55,00	76,00	-21,00	8	8	1,583
17 vs. 35	55,00	68,00	-13,00	8	8	0,9799
21 vs. 24	64,50	66,00	-1,500	8	8	0,1131
21 vs. 28	64,50	66,00	-1,500	8	8	0,1131
21 vs. 31	64,50	76,00	-11,50	8	8	0,8668
21 vs. 35	64,50	68,00	-3,500	8	8	0,2638
24 vs. 28	66,00	66,00	0,000	8	8	0,000
24 vs. 31	66,00	76,00	-10,00	8	8	0,7538
24 vs. 35	66,00	68,00	-2,000	8	8	0,1508
28 vs. 31	66,00	76,00	-10,00	8	8	0,7538
28 vs. 35	66,00	68,00	-2,000	8	8	0,1508
31 vs. 35	76,00	68,00	8,000	8	8	0,6030
