# Supplementary material for: High-Speed-Ventral-Plane Videography Identifies Specific Gait Pattern Changes in Cuprizone-Induced Demyelination in Mice
Source: Cells. 2025 Jun 24;14(13):969. doi: 10.3390/cells14130969 (PMC12249482; doi:10.3390/cells14130969)
Supplement: Supplementary file 1 [file cells-14-00969-s001.zip › Supplement/Propel/Friedman test of Propel RF.csv]

Number of families	1
Number of comparisons per family	55
Alpha	0,05
Dunn's multiple comparisons test	Rank sum diff,	Significant?	Summary	Adjusted P Value
-1 vs. 3	52,00	Yes	**	0,0049	A-B
-1 vs. 7	47,00	Yes	*	0,0218	A-C
-1 vs. 10	45,00	Yes	*	0,0382	A-D
-1 vs. 14	65,50	Yes	****	<0,0001	A-E
-1 vs. 17	43,00	No	ns	0,0655	A-F
-1 vs. 21	35,50	No	ns	0,4099	A-G
-1 vs. 24	22,00	No	ns	>0,9999	A-H
-1 vs. 28	29,00	No	ns	>0,9999	A-I
-1 vs. 31	22,00	No	ns	>0,9999	A-J
-1 vs. 35	24,00	No	ns	>0,9999	A-K
3 vs. 7	-5,000	No	ns	>0,9999	B-C
3 vs. 10	-7,000	No	ns	>0,9999	B-D
3 vs. 14	13,50	No	ns	>0,9999	B-E
3 vs. 17	-9,000	No	ns	>0,9999	B-F
3 vs. 21	-16,50	No	ns	>0,9999	B-G
3 vs. 24	-30,00	No	ns	>0,9999	B-H
3 vs. 28	-23,00	No	ns	>0,9999	B-I
3 vs. 31	-30,00	No	ns	>0,9999	B-J
3 vs. 35	-28,00	No	ns	>0,9999	B-K
7 vs. 10	-2,000	No	ns	>0,9999	C-D
7 vs. 14	18,50	No	ns	>0,9999	C-E
7 vs. 17	-4,000	No	ns	>0,9999	C-F
7 vs. 21	-11,50	No	ns	>0,9999	C-G
7 vs. 24	-25,00	No	ns	>0,9999	C-H
7 vs. 28	-18,00	No	ns	>0,9999	C-I
7 vs. 31	-25,00	No	ns	>0,9999	C-J
7 vs. 35	-23,00	No	ns	>0,9999	C-K
10 vs. 14	20,50	No	ns	>0,9999	D-E
10 vs. 17	-2,000	No	ns	>0,9999	D-F
10 vs. 21	-9,500	No	ns	>0,9999	D-G
10 vs. 24	-23,00	No	ns	>0,9999	D-H
10 vs. 28	-16,00	No	ns	>0,9999	D-I
10 vs. 31	-23,00	No	ns	>0,9999	D-J
10 vs. 35	-21,00	No	ns	>0,9999	D-K
14 vs. 17	-22,50	No	ns	>0,9999	E-F
14 vs. 21	-30,00	No	ns	>0,9999	E-G
14 vs. 24	-43,50	No	ns	0,0573	E-H
14 vs. 28	-36,50	No	ns	0,3265	E-I
14 vs. 31	-43,50	No	ns	0,0573	E-J
14 vs. 35	-41,50	No	ns	0,0967	E-K
17 vs. 21	-7,500	No	ns	>0,9999	F-G
17 vs. 24	-21,00	No	ns	>0,9999	F-H
17 vs. 28	-14,00	No	ns	>0,9999	F-I
17 vs. 31	-21,00	No	ns	>0,9999	F-J
17 vs. 35	-19,00	No	ns	>0,9999	F-K
21 vs. 24	-13,50	No	ns	>0,9999	G-H
21 vs. 28	-6,500	No	ns	>0,9999	G-I
21 vs. 31	-13,50	No	ns	>0,9999	G-J
21 vs. 35	-11,50	No	ns	>0,9999	G-K
24 vs. 28	7,000	No	ns	>0,9999	H-I
24 vs. 31	0,000	No	ns	>0,9999	H-J
24 vs. 35	2,000	No	ns	>0,9999	H-K
28 vs. 31	-7,000	No	ns	>0,9999	I-J
28 vs. 35	-5,000	No	ns	>0,9999	I-K
31 vs. 35	2,000	No	ns	>0,9999	J-K
Test details	Rank sum 1	Rank sum 2	Rank sum diff,	n1	n2	Z
-1 vs. 3	83,00	31,00	52,00	8	8	3,920
-1 vs. 7	83,00	36,00	47,00	8	8	3,543
-1 vs. 10	83,00	38,00	45,00	8	8	3,392
-1 vs. 14	83,00	17,50	65,50	8	8	4,937
-1 vs. 17	83,00	40,00	43,00	8	8	3,241
-1 vs. 21	83,00	47,50	35,50	8	8	2,676
-1 vs. 24	83,00	61,00	22,00	8	8	1,658
-1 vs. 28	83,00	54,00	29,00	8	8	2,186
-1 vs. 31	83,00	61,00	22,00	8	8	1,658
-1 vs. 35	83,00	59,00	24,00	8	8	1,809
3 vs. 7	31,00	36,00	-5,000	8	8	0,3769
3 vs. 10	31,00	38,00	-7,000	8	8	0,5276
3 vs. 14	31,00	17,50	13,50	8	8	1,018
3 vs. 17	31,00	40,00	-9,000	8	8	0,6784
3 vs. 21	31,00	47,50	-16,50	8	8	1,244
3 vs. 24	31,00	61,00	-30,00	8	8	2,261
3 vs. 28	31,00	54,00	-23,00	8	8	1,734
3 vs. 31	31,00	61,00	-30,00	8	8	2,261
3 vs. 35	31,00	59,00	-28,00	8	8	2,111
7 vs. 10	36,00	38,00	-2,000	8	8	0,1508
7 vs. 14	36,00	17,50	18,50	8	8	1,394
7 vs. 17	36,00	40,00	-4,000	8	8	0,3015
7 vs. 21	36,00	47,50	-11,50	8	8	0,8668
7 vs. 24	36,00	61,00	-25,00	8	8	1,884
7 vs. 28	36,00	54,00	-18,00	8	8	1,357
7 vs. 31	36,00	61,00	-25,00	8	8	1,884
7 vs. 35	36,00	59,00	-23,00	8	8	1,734
10 vs. 14	38,00	17,50	20,50	8	8	1,545
10 vs. 17	38,00	40,00	-2,000	8	8	0,1508
10 vs. 21	38,00	47,50	-9,500	8	8	0,7161
10 vs. 24	38,00	61,00	-23,00	8	8	1,734
10 vs. 28	38,00	54,00	-16,00	8	8	1,206
10 vs. 31	38,00	61,00	-23,00	8	8	1,734
10 vs. 35	38,00	59,00	-21,00	8	8	1,583
14 vs. 17	17,50	40,00	-22,50	8	8	1,696
14 vs. 21	17,50	47,50	-30,00	8	8	2,261
14 vs. 24	17,50	61,00	-43,50	8	8	3,279
14 vs. 28	17,50	54,00	-36,50	8	8	2,751
14 vs. 31	17,50	61,00	-43,50	8	8	3,279
14 vs. 35	17,50	59,00	-41,50	8	8	3,128
17 vs. 21	40,00	47,50	-7,500	8	8	0,5653
17 vs. 24	40,00	61,00	-21,00	8	8	1,583
17 vs. 28	40,00	54,00	-14,00	8	8	1,055
17 vs. 31	40,00	61,00	-21,00	8	8	1,583
17 vs. 35	40,00	59,00	-19,00	8	8	1,432
21 vs. 24	47,50	61,00	-13,50	8	8	1,018
21 vs. 28	47,50	54,00	-6,500	8	8	0,4900
21 vs. 31	47,50	61,00	-13,50	8	8	1,018
21 vs. 35	47,50	59,00	-11,50	8	8	0,8668
24 vs. 28	61,00	54,00	7,000	8	8	0,5276
24 vs. 31	61,00	61,00	0,000	8	8	0,000
24 vs. 35	61,00	59,00	2,000	8	8	0,1508
28 vs. 31	54,00	61,00	-7,000	8	8	0,5276
28 vs. 35	54,00	59,00	-5,000	8	8	0,3769
31 vs. 35	61,00	59,00	2,000	8	8	0,1508
