# Supplementary material for: High-Speed-Ventral-Plane Videography Identifies Specific Gait Pattern Changes in Cuprizone-Induced Demyelination in Mice
Source: Cells. 2025 Jun 24;14(13):969. doi: 10.3390/cells14130969 (PMC12249482; doi:10.3390/cells14130969)
Supplement: Supplementary file 1 [file cells-14-00969-s001.zip › Supplement/Propel/RM one-way ANOVA of Propel LF.csv]

Number of families	1
Number of comparisons per family	55
Alpha	0,05
Tukey's multiple comparisons test	Mean Diff,	95,00% CI of diff,	Significant?	Summary	Adjusted P Value
-1 vs. 3	0,02794	-0,006230 to 0,06211	No	ns	0,1229	A-B
-1 vs. 7	0,02431	-0,01688 to 0,06551	No	ns	0,3719	A-C
-1 vs. 10	0,02213	-0,02679 to 0,07104	No	ns	0,6497	A-D
-1 vs. 14	0,03025	0,002801 to 0,05770	Yes	*	0,0308	A-E
-1 vs. 17	0,01806	-0,02124 to 0,05737	No	ns	0,6335	A-F
-1 vs. 21	0,02106	-0,02444 to 0,06657	No	ns	0,6263	A-G
-1 vs. 24	0,009188	-0,02327 to 0,04164	No	ns	0,9504	A-H
-1 vs. 28	0,01469	-0,03657 to 0,06595	No	ns	0,9470	A-I
-1 vs. 31	0,01175	-0,04270 to 0,06620	No	ns	0,9908	A-J
-1 vs. 35	0,01788	-0,02850 to 0,06425	No	ns	0,7932	A-K
3 vs. 7	-0,003625	-0,02653 to 0,01928	No	ns	0,9991	B-C
3 vs. 10	-0,005813	-0,03187 to 0,02024	No	ns	0,9884	B-D
3 vs. 14	0,002313	-0,03251 to 0,03714	No	ns	>0,9999	B-E
3 vs. 17	-0,009875	-0,04006 to 0,02031	No	ns	0,8964	B-F
3 vs. 21	-0,006875	-0,04072 to 0,02697	No	ns	0,9940	B-G
3 vs. 24	-0,01875	-0,03981 to 0,002306	No	ns	0,0855	B-H
3 vs. 28	-0,01325	-0,04611 to 0,01961	No	ns	0,7566	B-I
3 vs. 31	-0,01619	-0,05771 to 0,02533	No	ns	0,7843	B-J
3 vs. 35	-0,01006	-0,04221 to 0,02209	No	ns	0,9163	B-K
7 vs. 10	-0,002188	-0,03031 to 0,02593	No	ns	>0,9999	C-D
7 vs. 14	0,005938	-0,02306 to 0,03493	No	ns	0,9936	C-E
7 vs. 17	-0,006250	-0,02484 to 0,01234	No	ns	0,8825	C-F
7 vs. 21	-0,003250	-0,03028 to 0,02378	No	ns	>0,9999	C-G
7 vs. 24	-0,01513	-0,03479 to 0,004542	No	ns	0,1567	C-H
7 vs. 28	-0,009625	-0,02705 to 0,007800	No	ns	0,4396	C-I
7 vs. 31	-0,01256	-0,04364 to 0,01852	No	ns	0,7545	C-J
7 vs. 35	-0,006438	-0,03434 to 0,02146	No	ns	0,9855	C-K
10 vs. 14	0,008125	-0,03273 to 0,04898	No	ns	0,9948	D-E
10 vs. 17	-0,004063	-0,04233 to 0,03420	No	ns	>0,9999	D-F
10 vs. 21	-0,001063	-0,03757 to 0,03545	No	ns	>0,9999	D-G
10 vs. 24	-0,01294	-0,04154 to 0,01566	No	ns	0,6496	D-H
10 vs. 28	-0,007438	-0,03934 to 0,02447	No	ns	0,9845	D-I
10 vs. 31	-0,01038	-0,05132 to 0,03057	No	ns	0,9739	D-J
10 vs. 35	-0,004250	-0,04814 to 0,03964	No	ns	>0,9999	D-K
14 vs. 17	-0,01219	-0,04246 to 0,01809	No	ns	0,7580	E-F
14 vs. 21	-0,009188	-0,05416 to 0,03579	No	ns	0,9937	E-G
14 vs. 24	-0,02106	-0,04862 to 0,006497	No	ns	0,1605	E-H
14 vs. 28	-0,01556	-0,05673 to 0,02561	No	ns	0,8080	E-I
14 vs. 31	-0,01850	-0,05847 to 0,02147	No	ns	0,6264	E-J
14 vs. 35	-0,01238	-0,06028 to 0,03553	No	ns	0,9707	E-K
17 vs. 21	0,003000	-0,02888 to 0,03488	No	ns	>0,9999	F-G
17 vs. 24	-0,008875	-0,03663 to 0,01888	No	ns	0,9071	F-H
17 vs. 28	-0,003375	-0,03185 to 0,02510	No	ns	>0,9999	F-I
17 vs. 31	-0,006313	-0,04355 to 0,03092	No	ns	0,9984	F-J
17 vs. 35	-0,0001875	-0,03171 to 0,03134	No	ns	>0,9999	F-K
21 vs. 24	-0,01188	-0,03582 to 0,01207	No	ns	0,5542	G-H
21 vs. 28	-0,006375	-0,03513 to 0,02238	No	ns	0,9889	G-I
21 vs. 31	-0,009312	-0,05641 to 0,03778	No	ns	0,9950	G-J
21 vs. 35	-0,003188	-0,02839 to 0,02201	No	ns	0,9999	G-K
24 vs. 28	0,005500	-0,02755 to 0,03855	No	ns	0,9986	H-I
24 vs. 31	0,002563	-0,04151 to 0,04664	No	ns	>0,9999	H-J
24 vs. 35	0,008688	-0,02658 to 0,04396	No	ns	0,9781	H-K
28 vs. 31	-0,002938	-0,02927 to 0,02340	No	ns	>0,9999	I-J
28 vs. 35	0,003188	-0,02032 to 0,02670	No	ns	0,9997	I-K
31 vs. 35	0,006125	-0,03197 to 0,04422	No	ns	0,9990	J-K
Test details	Mean 1	Mean 2	Mean Diff,	SE of diff,	n1	n2	q	DF
-1 vs. 3	0,09675	0,06881	0,02794	0,007668	8	8	5,153	7
-1 vs. 7	0,09675	0,07244	0,02431	0,009246	8	8	3,719	7
-1 vs. 10	0,09675	0,07463	0,02213	0,01098	8	8	2,850	7
-1 vs. 14	0,09675	0,06650	0,03025	0,006160	8	8	6,945	7
-1 vs. 17	0,09675	0,07869	0,01806	0,008820	8	8	2,896	7
-1 vs. 21	0,09675	0,07569	0,02106	0,01021	8	8	2,917	7
-1 vs. 24	0,09675	0,08756	0,009188	0,007284	8	8	1,784	7
-1 vs. 28	0,09675	0,08206	0,01469	0,01150	8	8	1,806	7
-1 vs. 31	0,09675	0,08500	0,01175	0,01222	8	8	1,360	7
-1 vs. 35	0,09675	0,07888	0,01788	0,01041	8	8	2,429	7
3 vs. 7	0,06881	0,07244	-0,003625	0,005141	8	8	0,9973	7
3 vs. 10	0,06881	0,07463	-0,005813	0,005848	8	8	1,406	7
3 vs. 14	0,06881	0,06650	0,002313	0,007815	8	8	0,4185	7
3 vs. 17	0,06881	0,07869	-0,009875	0,006774	8	8	2,062	7
3 vs. 21	0,06881	0,07569	-0,006875	0,007596	8	8	1,280	7
3 vs. 24	0,06881	0,08756	-0,01875	0,004726	8	8	5,611	7
3 vs. 28	0,06881	0,08206	-0,01325	0,007375	8	8	2,541	7
3 vs. 31	0,06881	0,08500	-0,01619	0,009318	8	8	2,457	7
3 vs. 35	0,06881	0,07888	-0,01006	0,007216	8	8	1,972	7
7 vs. 10	0,07244	0,07463	-0,002188	0,006310	8	8	0,4902	7
7 vs. 14	0,07244	0,06650	0,005938	0,006507	8	8	1,290	7
7 vs. 17	0,07244	0,07869	-0,006250	0,004172	8	8	2,119	7
7 vs. 21	0,07244	0,07569	-0,003250	0,006066	8	8	0,7577	7
7 vs. 24	0,07244	0,08756	-0,01513	0,004414	8	8	4,846	7
7 vs. 28	0,07244	0,08206	-0,009625	0,003911	8	8	3,481	7
7 vs. 31	0,07244	0,08500	-0,01256	0,006975	8	8	2,547	7
7 vs. 35	0,07244	0,07888	-0,006438	0,006262	8	8	1,454	7
10 vs. 14	0,07463	0,06650	0,008125	0,009168	8	8	1,253	7
10 vs. 17	0,07463	0,07869	-0,004063	0,008587	8	8	0,6690	7
10 vs. 21	0,07463	0,07569	-0,001063	0,008194	8	8	0,1834	7
10 vs. 24	0,07463	0,08756	-0,01294	0,006419	8	8	2,850	7
10 vs. 28	0,07463	0,08206	-0,007438	0,007160	8	8	1,469	7
10 vs. 31	0,07463	0,08500	-0,01038	0,009190	8	8	1,597	7
10 vs. 35	0,07463	0,07888	-0,004250	0,009849	8	8	0,6103	7
14 vs. 17	0,06650	0,07869	-0,01219	0,006794	8	8	2,537	7
14 vs. 21	0,06650	0,07569	-0,009188	0,01009	8	8	1,287	7
14 vs. 24	0,06650	0,08756	-0,02106	0,006185	8	8	4,816	7
14 vs. 28	0,06650	0,08206	-0,01556	0,009239	8	8	2,382	7
14 vs. 31	0,06650	0,08500	-0,01850	0,008971	8	8	2,916	7
14 vs. 35	0,06650	0,07888	-0,01238	0,01075	8	8	1,628	7
17 vs. 21	0,07869	0,07569	0,003000	0,007155	8	8	0,5929	7
17 vs. 24	0,07869	0,08756	-0,008875	0,006230	8	8	2,015	7
17 vs. 28	0,07869	0,08206	-0,003375	0,006390	8	8	0,7469	7
17 vs. 31	0,07869	0,08500	-0,006313	0,008356	8	8	1,068	7
17 vs. 35	0,07869	0,07888	-0,0001875	0,007075	8	8	0,03748	7
21 vs. 24	0,07569	0,08756	-0,01188	0,005374	8	8	3,125	7
21 vs. 28	0,07569	0,08206	-0,006375	0,006452	8	8	1,397	7
21 vs. 31	0,07569	0,08500	-0,009312	0,01057	8	8	1,246	7
21 vs. 35	0,07569	0,07888	-0,003188	0,005655	8	8	0,7971	7
24 vs. 28	0,08756	0,08206	0,005500	0,007417	8	8	1,049	7
24 vs. 31	0,08756	0,08500	0,002563	0,009891	8	8	0,3664	7
24 vs. 35	0,08756	0,07888	0,008688	0,007916	8	8	1,552	7
28 vs. 31	0,08206	0,08500	-0,002938	0,005910	8	8	0,7030	7
28 vs. 35	0,08206	0,07888	0,003188	0,005276	8	8	0,8544	7
31 vs. 35	0,08500	0,07888	0,006125	0,008549	8	8	1,013	7
