# Supplementary material for: High-Speed-Ventral-Plane Videography Identifies Specific Gait Pattern Changes in Cuprizone-Induced Demyelination in Mice
Source: Cells. 2025 Jun 24;14(13):969. doi: 10.3390/cells14130969 (PMC12249482; doi:10.3390/cells14130969)
Supplement: Supplementary file 1 [file cells-14-00969-s001.zip › Supplement/Propel/RM one-way ANOVA of Propel RH.csv]

Number of families	1
Number of comparisons per family	55
Alpha	0,05
Tukey's multiple comparisons test	Mean Diff,	95,00% CI of diff,	Significant?	Summary	Adjusted P Value
-1 vs. 3	0,01869	-0,01673 to 0,05410	No	ns	0,4881	A-B
-1 vs. 7	0,02156	-0,01839 to 0,06152	No	ns	0,4641	A-C
-1 vs. 10	0,02738	-0,01137 to 0,06612	No	ns	0,2137	A-D
-1 vs. 14	0,02731	-0,001315 to 0,05594	No	ns	0,0625	A-E
-1 vs. 17	-0,001688	-0,02982 to 0,02644	No	ns	>0,9999	A-F
-1 vs. 21	-0,008500	-0,04421 to 0,02721	No	ns	0,9823	A-G
-1 vs. 24	-0,01631	-0,04314 to 0,01052	No	ns	0,3427	A-H
-1 vs. 28	-0,008250	-0,04469 to 0,02819	No	ns	0,9872	A-I
-1 vs. 31	-0,02188	-0,05900 to 0,01525	No	ns	0,3734	A-J
-1 vs. 35	-0,01638	-0,04418 to 0,01143	No	ns	0,3739	A-K
3 vs. 7	0,002875	-0,01616 to 0,02191	No	ns	0,9994	B-C
3 vs. 10	0,008687	-0,002235 to 0,01961	No	ns	0,1374	B-D
3 vs. 14	0,008625	-0,01563 to 0,03288	No	ns	0,8501	B-E
3 vs. 17	-0,02038	-0,04586 to 0,005107	No	ns	0,1345	B-F
3 vs. 21	-0,02719	-0,04992 to -0,004455	Yes	*	0,0201	B-G
3 vs. 24	-0,03500	-0,06068 to -0,009323	Yes	**	0,0097	B-H
3 vs. 28	-0,02694	-0,05352 to -0,0003503	Yes	*	0,0469	B-I
3 vs. 31	-0,04056	-0,05880 to -0,02233	Yes	***	0,0005	B-J
3 vs. 35	-0,03506	-0,05234 to -0,01779	Yes	***	0,0009	B-K
7 vs. 10	0,005813	-0,01780 to 0,02942	No	ns	0,9781	C-D
7 vs. 14	0,005750	-0,02715 to 0,03865	No	ns	0,9980	C-E
7 vs. 17	-0,02325	-0,05806 to 0,01156	No	ns	0,2581	C-F
7 vs. 21	-0,03006	-0,06630 to 0,006170	No	ns	0,1157	C-G
7 vs. 24	-0,03788	-0,07851 to 0,002757	No	ns	0,0696	C-H
7 vs. 28	-0,02981	-0,06120 to 0,001577	No	ns	0,0638	C-I
7 vs. 31	-0,04344	-0,07242 to -0,01445	Yes	**	0,0056	C-J
7 vs. 35	-0,03794	-0,06738 to -0,008490	Yes	*	0,0134	C-K
10 vs. 14	-6,250e-005	-0,01884 to 0,01872	No	ns	>0,9999	D-E
10 vs. 17	-0,02906	-0,05869 to 0,0005647	No	ns	0,0548	D-F
10 vs. 21	-0,03588	-0,06270 to -0,009051	Yes	*	0,0108	D-G
10 vs. 24	-0,04369	-0,07221 to -0,01516	Yes	**	0,0049	D-H
10 vs. 28	-0,03563	-0,06277 to -0,008482	Yes	*	0,0120	D-I
10 vs. 31	-0,04925	-0,06957 to -0,02893	Yes	***	0,0003	D-J
10 vs. 35	-0,04375	-0,06241 to -0,02509	Yes	***	0,0003	D-K
14 vs. 17	-0,02900	-0,05962 to 0,001623	No	ns	0,0647	E-F
14 vs. 21	-0,03581	-0,06701 to -0,004619	Yes	*	0,0249	E-G
14 vs. 24	-0,04363	-0,06878 to -0,01847	Yes	**	0,0023	E-H
14 vs. 28	-0,03556	-0,06625 to -0,004874	Yes	*	0,0237	E-I
14 vs. 31	-0,04919	-0,07628 to -0,02210	Yes	**	0,0018	E-J
14 vs. 35	-0,04369	-0,06481 to -0,02257	Yes	***	0,0008	E-K
17 vs. 21	-0,006813	-0,02383 to 0,01021	No	ns	0,7628	F-G
17 vs. 24	-0,01463	-0,04024 to 0,01099	No	ns	0,4052	F-H
17 vs. 28	-0,006563	-0,04600 to 0,03288	No	ns	0,9986	F-I
17 vs. 31	-0,02019	-0,05510 to 0,01473	No	ns	0,3924	F-J
17 vs. 35	-0,01469	-0,02933 to -4,191e-005	Yes	*	0,0493	F-K
21 vs. 24	-0,007813	-0,02910 to 0,01348	No	ns	0,8292	G-H
21 vs. 28	0,0002500	-0,03954 to 0,04004	No	ns	>0,9999	G-I
21 vs. 31	-0,01338	-0,04749 to 0,02074	No	ns	0,7798	G-J
21 vs. 35	-0,007875	-0,02931 to 0,01356	No	ns	0,8285	G-K
24 vs. 28	0,008063	-0,02991 to 0,04604	No	ns	0,9917	H-I
24 vs. 31	-0,005563	-0,03111 to 0,01998	No	ns	0,9902	H-J
24 vs. 35	-6,250e-005	-0,02222 to 0,02210	No	ns	>0,9999	H-K
28 vs. 31	-0,01363	-0,04589 to 0,01864	No	ns	0,7156	I-J
28 vs. 35	-0,008125	-0,03892 to 0,02267	No	ns	0,9668	I-K
31 vs. 35	0,005500	-0,01762 to 0,02862	No	ns	0,9824	J-K
Test details	Mean 1	Mean 2	Mean Diff,	SE of diff,	n1	n2	q	DF
-1 vs. 3	0,1485	0,1298	0,01869	0,007948	8	8	3,325	7
-1 vs. 7	0,1485	0,1269	0,02156	0,008966	8	8	3,401	7
-1 vs. 10	0,1485	0,1211	0,02738	0,008696	8	8	4,452	7
-1 vs. 14	0,1485	0,1212	0,02731	0,006425	8	8	6,012	7
-1 vs. 17	0,1485	0,1502	-0,001688	0,006313	8	8	0,3781	7
-1 vs. 21	0,1485	0,1570	-0,008500	0,008014	8	8	1,500	7
-1 vs. 24	0,1485	0,1648	-0,01631	0,006021	8	8	3,831	7
-1 vs. 28	0,1485	0,1568	-0,008250	0,008177	8	8	1,427	7
-1 vs. 31	0,1485	0,1704	-0,02188	0,008331	8	8	3,713	7
-1 vs. 35	0,1485	0,1649	-0,01638	0,006240	8	8	3,711	7
3 vs. 7	0,1298	0,1269	0,002875	0,004273	8	8	0,9516	7
3 vs. 10	0,1298	0,1211	0,008687	0,002451	8	8	5,012	7
3 vs. 14	0,1298	0,1212	0,008625	0,005444	8	8	2,240	7
3 vs. 17	0,1298	0,1502	-0,02038	0,005719	8	8	5,039	7
3 vs. 21	0,1298	0,1570	-0,02719	0,005102	8	8	7,537	7
3 vs. 24	0,1298	0,1648	-0,03500	0,005762	8	8	8,590	7
3 vs. 28	0,1298	0,1568	-0,02694	0,005967	8	8	6,385	7
3 vs. 31	0,1298	0,1704	-0,04056	0,004092	8	8	14,02	7
3 vs. 35	0,1298	0,1649	-0,03506	0,003877	8	8	12,79	7
7 vs. 10	0,1269	0,1211	0,005813	0,005298	8	8	1,551	7
7 vs. 14	0,1269	0,1212	0,005750	0,007384	8	8	1,101	7
7 vs. 17	0,1269	0,1502	-0,02325	0,007813	8	8	4,208	7
7 vs. 21	0,1269	0,1570	-0,03006	0,008131	8	8	5,228	7
7 vs. 24	0,1269	0,1648	-0,03788	0,009119	8	8	5,874	7
7 vs. 28	0,1269	0,1568	-0,02981	0,007044	8	8	5,985	7
7 vs. 31	0,1269	0,1704	-0,04344	0,006505	8	8	9,443	7
7 vs. 35	0,1269	0,1649	-0,03794	0,006609	8	8	8,118	7
10 vs. 14	0,1211	0,1212	-6,250e-005	0,004215	8	8	0,02097	7
10 vs. 17	0,1211	0,1502	-0,02906	0,006649	8	8	6,181	7
10 vs. 21	0,1211	0,1570	-0,03588	0,006020	8	8	8,428	7
10 vs. 24	0,1211	0,1648	-0,04369	0,006402	8	8	9,651	7
10 vs. 28	0,1211	0,1568	-0,03563	0,006091	8	8	8,271	7
10 vs. 31	0,1211	0,1704	-0,04925	0,004559	8	8	15,28	7
10 vs. 35	0,1211	0,1649	-0,04375	0,004189	8	8	14,77	7
14 vs. 17	0,1212	0,1502	-0,02900	0,006873	8	8	5,968	7
14 vs. 21	0,1212	0,1570	-0,03581	0,007001	8	8	7,235	7
14 vs. 24	0,1212	0,1648	-0,04363	0,005645	8	8	10,93	7
14 vs. 28	0,1212	0,1568	-0,03556	0,006887	8	8	7,302	7
14 vs. 31	0,1212	0,1704	-0,04919	0,006079	8	8	11,44	7
14 vs. 35	0,1212	0,1649	-0,04369	0,004740	8	8	13,04	7
17 vs. 21	0,1502	0,1570	-0,006813	0,003820	8	8	2,522	7
17 vs. 24	0,1502	0,1648	-0,01463	0,005748	8	8	3,598	7
17 vs. 28	0,1502	0,1568	-0,006563	0,008851	8	8	1,049	7
17 vs. 31	0,1502	0,1704	-0,02019	0,007835	8	8	3,644	7
17 vs. 35	0,1502	0,1649	-0,01469	0,003287	8	8	6,320	7
21 vs. 24	0,1570	0,1648	-0,007813	0,004778	8	8	2,312	7
21 vs. 28	0,1570	0,1568	0,0002500	0,008931	8	8	0,03959	7
21 vs. 31	0,1570	0,1704	-0,01338	0,007655	8	8	2,471	7
21 vs. 35	0,1570	0,1649	-0,007875	0,004811	8	8	2,315	7
24 vs. 28	0,1648	0,1568	0,008063	0,008522	8	8	1,338	7
24 vs. 31	0,1648	0,1704	-0,005563	0,005732	8	8	1,372	7
24 vs. 35	0,1648	0,1649	-6,250e-005	0,004973	8	8	0,01777	7
28 vs. 31	0,1568	0,1704	-0,01363	0,007240	8	8	2,661	7
28 vs. 35	0,1568	0,1649	-0,008125	0,006911	8	8	1,663	7
31 vs. 35	0,1704	0,1649	0,005500	0,005188	8	8	1,499	7
