# Supplementary material for: High-Speed-Ventral-Plane Videography Identifies Specific Gait Pattern Changes in Cuprizone-Induced Demyelination in Mice
Source: Cells. 2025 Jun 24;14(13):969. doi: 10.3390/cells14130969 (PMC12249482; doi:10.3390/cells14130969)
Supplement: Supplementary file 1 [file cells-14-00969-s001.zip › Supplement/Stance/RM one-way ANOVA of Stance LF.csv]

Number of families	1
Number of comparisons per family	55
Alpha	0,05
Tukey's multiple comparisons test	Mean Diff,	95,00% CI of diff,	Significant?	Summary	Adjusted P Value
-1 vs. 3	0,02588	-0,005882 to 0,05763	No	ns	0,1247	A-B
-1 vs. 7	0,03675	-0,0007724 to 0,07427	No	ns	0,0552	A-C
-1 vs. 10	0,02744	-0,01233 to 0,06720	No	ns	0,2317	A-D
-1 vs. 14	0,03488	-0,005750 to 0,07550	No	ns	0,1003	A-E
-1 vs. 17	0,02219	-0,006825 to 0,05120	No	ns	0,1601	A-F
-1 vs. 21	0,02275	-0,002301 to 0,04780	No	ns	0,0783	A-G
-1 vs. 24	0,01131	-0,01845 to 0,04108	No	ns	0,8039	A-H
-1 vs. 28	0,02638	-0,01915 to 0,07190	No	ns	0,3905	A-I
-1 vs. 31	0,02069	-0,02514 to 0,06652	No	ns	0,6517	A-J
-1 vs. 35	0,02563	-0,005761 to 0,05701	No	ns	0,1236	A-K
3 vs. 7	0,01088	-0,01006 to 0,03181	No	ns	0,5048	B-C
3 vs. 10	0,001562	-0,02230 to 0,02542	No	ns	>0,9999	B-D
3 vs. 14	0,009000	-0,03568 to 0,05368	No	ns	0,9943	B-E
3 vs. 17	-0,003688	-0,02203 to 0,01465	No	ns	0,9944	B-F
3 vs. 21	-0,003125	-0,02580 to 0,01955	No	ns	0,9997	B-G
3 vs. 24	-0,01456	-0,04247 to 0,01334	No	ns	0,4998	B-H
3 vs. 28	0,0005000	-0,03396 to 0,03496	No	ns	>0,9999	B-I
3 vs. 31	-0,005188	-0,03548 to 0,02510	No	ns	0,9983	B-J
3 vs. 35	-0,0002500	-0,01700 to 0,01650	No	ns	>0,9999	B-K
7 vs. 10	-0,009313	-0,02213 to 0,003506	No	ns	0,1936	C-D
7 vs. 14	-0,001875	-0,03890 to 0,03515	No	ns	>0,9999	C-E
7 vs. 17	-0,01456	-0,03463 to 0,005509	No	ns	0,1945	C-F
7 vs. 21	-0,01400	-0,04903 to 0,02103	No	ns	0,7641	C-G
7 vs. 24	-0,02544	-0,05785 to 0,006973	No	ns	0,1448	C-H
7 vs. 28	-0,01038	-0,04718 to 0,02643	No	ns	0,9515	C-I
7 vs. 31	-0,01606	-0,04700 to 0,01488	No	ns	0,5053	C-J
7 vs. 35	-0,01113	-0,03723 to 0,01498	No	ns	0,7074	C-K
10 vs. 14	0,007437	-0,02594 to 0,04082	No	ns	0,9885	D-E
10 vs. 17	-0,005250	-0,02196 to 0,01146	No	ns	0,9148	D-F
10 vs. 21	-0,004688	-0,03922 to 0,02984	No	ns	0,9997	D-G
10 vs. 24	-0,01613	-0,04805 to 0,01580	No	ns	0,5345	D-H
10 vs. 28	-0,001062	-0,02977 to 0,02765	No	ns	>0,9999	D-I
10 vs. 31	-0,006750	-0,03027 to 0,01677	No	ns	0,9466	D-J
10 vs. 35	-0,001812	-0,02603 to 0,02241	No	ns	>0,9999	D-K
14 vs. 17	-0,01269	-0,04666 to 0,02128	No	ns	0,8168	E-F
14 vs. 21	-0,01213	-0,06350 to 0,03925	No	ns	0,9833	E-G
14 vs. 24	-0,02356	-0,07164 to 0,02451	No	ns	0,5666	E-H
14 vs. 28	-0,008500	-0,04548 to 0,02848	No	ns	0,9859	E-I
14 vs. 31	-0,01419	-0,04546 to 0,01708	No	ns	0,6465	E-J
14 vs. 35	-0,009250	-0,04567 to 0,02717	No	ns	0,9735	E-K
17 vs. 21	0,0005625	-0,02433 to 0,02545	No	ns	>0,9999	F-G
17 vs. 24	-0,01088	-0,03978 to 0,01803	No	ns	0,8115	F-H
17 vs. 28	0,004188	-0,01902 to 0,02739	No	ns	0,9975	F-I
17 vs. 31	-0,001500	-0,02769 to 0,02469	No	ns	>0,9999	F-J
17 vs. 35	0,003438	-0,01024 to 0,01712	No	ns	0,9752	F-K
21 vs. 24	-0,01144	-0,02963 to 0,006752	No	ns	0,3110	G-H
21 vs. 28	0,003625	-0,03445 to 0,04170	No	ns	>0,9999	G-I
21 vs. 31	-0,002062	-0,04496 to 0,04083	No	ns	>0,9999	G-J
21 vs. 35	0,002875	-0,02377 to 0,02952	No	ns	>0,9999	G-K
24 vs. 28	0,01506	-0,02545 to 0,05558	No	ns	0,8201	H-I
24 vs. 31	0,009375	-0,03578 to 0,05453	No	ns	0,9929	H-J
24 vs. 35	0,01431	-0,02007 to 0,04870	No	ns	0,7289	H-K
28 vs. 31	-0,005688	-0,03235 to 0,02097	No	ns	0,9915	I-J
28 vs. 35	-0,0007500	-0,02366 to 0,02216	No	ns	>0,9999	I-K
31 vs. 35	0,004938	-0,01751 to 0,02738	No	ns	0,9895	J-K
Test details	Mean 1	Mean 2	Mean Diff,	SE of diff,	n1	n2	q	DF
-1 vs. 3	0,2016	0,1758	0,02588	0,007127	8	8	5,134	7
-1 vs. 7	0,2016	0,1649	0,03675	0,008421	8	8	6,172	7
-1 vs. 10	0,2016	0,1742	0,02744	0,008925	8	8	4,348	7
-1 vs. 14	0,2016	0,1668	0,03488	0,009117	8	8	5,410	7
-1 vs. 17	0,2016	0,1794	0,02219	0,006511	8	8	4,819	7
-1 vs. 21	0,2016	0,1789	0,02275	0,005622	8	8	5,723	7
-1 vs. 24	0,2016	0,1903	0,01131	0,006679	8	8	2,395	7
-1 vs. 28	0,2016	0,1753	0,02638	0,01022	8	8	3,651	7
-1 vs. 31	0,2016	0,1809	0,02069	0,01029	8	8	2,844	7
-1 vs. 35	0,2016	0,1760	0,02563	0,007044	8	8	5,145	7
3 vs. 7	0,1758	0,1649	0,01088	0,004699	8	8	3,273	7
3 vs. 10	0,1758	0,1742	0,001562	0,005355	8	8	0,4127	7
3 vs. 14	0,1758	0,1668	0,009000	0,01003	8	8	1,269	7
3 vs. 17	0,1758	0,1794	-0,003688	0,004115	8	8	1,267	7
3 vs. 21	0,1758	0,1789	-0,003125	0,005088	8	8	0,8685	7
3 vs. 24	0,1758	0,1903	-0,01456	0,006262	8	8	3,289	7
3 vs. 28	0,1758	0,1753	0,0005000	0,007733	8	8	0,09144	7
3 vs. 31	0,1758	0,1809	-0,005188	0,006798	8	8	1,079	7
3 vs. 35	0,1758	0,1760	-0,0002500	0,003758	8	8	0,09407	7
7 vs. 10	0,1649	0,1742	-0,009313	0,002877	8	8	4,578	7
7 vs. 14	0,1649	0,1668	-0,001875	0,008310	8	8	0,3191	7
7 vs. 17	0,1649	0,1794	-0,01456	0,004504	8	8	4,572	7
7 vs. 21	0,1649	0,1789	-0,01400	0,007862	8	8	2,518	7
7 vs. 24	0,1649	0,1903	-0,02544	0,007274	8	8	4,946	7
7 vs. 28	0,1649	0,1753	-0,01038	0,008260	8	8	1,776	7
7 vs. 31	0,1649	0,1809	-0,01606	0,006943	8	8	3,272	7
7 vs. 35	0,1649	0,1760	-0,01113	0,005859	8	8	2,685	7
10 vs. 14	0,1742	0,1668	0,007437	0,007491	8	8	1,404	7
10 vs. 17	0,1742	0,1794	-0,005250	0,003751	8	8	1,979	7
10 vs. 21	0,1742	0,1789	-0,004688	0,007749	8	8	0,8554	7
10 vs. 24	0,1742	0,1903	-0,01613	0,007164	8	8	3,183	7
10 vs. 28	0,1742	0,1753	-0,001062	0,006443	8	8	0,2332	7
10 vs. 31	0,1742	0,1809	-0,006750	0,005279	8	8	1,808	7
10 vs. 35	0,1742	0,1760	-0,001812	0,005435	8	8	0,4716	7
14 vs. 17	0,1668	0,1794	-0,01269	0,007624	8	8	2,353	7
14 vs. 21	0,1668	0,1789	-0,01213	0,01153	8	8	1,487	7
14 vs. 24	0,1668	0,1903	-0,02356	0,01079	8	8	3,089	7
14 vs. 28	0,1668	0,1753	-0,008500	0,008299	8	8	1,448	7
14 vs. 31	0,1668	0,1809	-0,01419	0,007017	8	8	2,859	7
14 vs. 35	0,1668	0,1760	-0,009250	0,008173	8	8	1,601	7
17 vs. 21	0,1794	0,1789	0,0005625	0,005586	8	8	0,1424	7
17 vs. 24	0,1794	0,1903	-0,01088	0,006487	8	8	2,371	7
17 vs. 28	0,1794	0,1753	0,004188	0,005208	8	8	1,137	7
17 vs. 31	0,1794	0,1809	-0,001500	0,005878	8	8	0,3609	7
17 vs. 35	0,1794	0,1760	0,003438	0,003070	8	8	1,584	7
21 vs. 24	0,1789	0,1903	-0,01144	0,004082	8	8	3,962	7
21 vs. 28	0,1789	0,1753	0,003625	0,008544	8	8	0,6000	7
21 vs. 31	0,1789	0,1809	-0,002062	0,009626	8	8	0,3030	7
21 vs. 35	0,1789	0,1760	0,002875	0,005980	8	8	0,6799	7
24 vs. 28	0,1903	0,1753	0,01506	0,009093	8	8	2,343	7
24 vs. 31	0,1903	0,1809	0,009375	0,01013	8	8	1,308	7
24 vs. 35	0,1903	0,1760	0,01431	0,007717	8	8	2,623	7
28 vs. 31	0,1753	0,1809	-0,005688	0,005983	8	8	1,344	7
28 vs. 35	0,1753	0,1760	-0,0007500	0,005143	8	8	0,2062	7
31 vs. 35	0,1809	0,1760	0,004938	0,005037	8	8	1,386	7
