# Supplementary material for: High-Speed-Ventral-Plane Videography Identifies Specific Gait Pattern Changes in Cuprizone-Induced Demyelination in Mice
Source: Cells. 2025 Jun 24;14(13):969. doi: 10.3390/cells14130969 (PMC12249482; doi:10.3390/cells14130969)
Supplement: Supplementary file 1 [file cells-14-00969-s001.zip › Supplement/Stance/RM one-way ANOVA of Stance LH.csv]

Number of families	1
Number of comparisons per family	55
Alpha	0,05
Tukey's multiple comparisons test	Mean Diff,	95,00% CI of diff,	Significant?	Summary	Adjusted P Value
-1 vs. 3	0,009688	-0,005317 to 0,02469	No	ns	0,2871	A-B
-1 vs. 7	0,01931	-0,004742 to 0,04337	No	ns	0,1323	A-C
-1 vs. 10	0,01956	-0,005105 to 0,04423	No	ns	0,1390	A-D
-1 vs. 14	0,02113	-0,009814 to 0,05206	No	ns	0,2400	A-E
-1 vs. 17	0,003875	-0,01961 to 0,02736	No	ns	0,9987	A-F
-1 vs. 21	-0,005437	-0,02531 to 0,01444	No	ns	0,9590	A-G
-1 vs. 24	-0,01081	-0,03467 to 0,01305	No	ns	0,6478	A-H
-1 vs. 28	-0,002000	-0,02665 to 0,02265	No	ns	>0,9999	A-I
-1 vs. 31	-0,01013	-0,03058 to 0,01033	No	ns	0,5563	A-J
-1 vs. 35	0,0008125	-0,01506 to 0,01668	No	ns	>0,9999	A-K
3 vs. 7	0,009625	-0,01232 to 0,03157	No	ns	0,6798	B-C
3 vs. 10	0,009875	-0,009071 to 0,02882	No	ns	0,5011	B-D
3 vs. 14	0,01144	-0,01020 to 0,03307	No	ns	0,4860	B-E
3 vs. 17	-0,005813	-0,02741 to 0,01578	No	ns	0,9627	B-F
3 vs. 21	-0,01513	-0,03005 to -0,0001988	Yes	*	0,0469	B-G
3 vs. 24	-0,02050	-0,04375 to 0,002753	No	ns	0,0893	B-H
3 vs. 28	-0,01169	-0,03044 to 0,007062	No	ns	0,3190	B-I
3 vs. 31	-0,01981	-0,04707 to 0,007445	No	ns	0,1932	B-J
3 vs. 35	-0,008875	-0,02915 to 0,01140	No	ns	0,6821	B-K
7 vs. 10	0,0002500	-0,03219 to 0,03269	No	ns	>0,9999	C-D
7 vs. 14	0,001812	-0,02855 to 0,03217	No	ns	>0,9999	C-E
7 vs. 17	-0,01544	-0,04768 to 0,01681	No	ns	0,5913	C-F
7 vs. 21	-0,02475	-0,05291 to 0,003406	No	ns	0,0905	C-G
7 vs. 24	-0,03013	-0,05410 to -0,006149	Yes	*	0,0153	C-H
7 vs. 28	-0,02131	-0,04922 to 0,006597	No	ns	0,1610	C-I
7 vs. 31	-0,02944	-0,05557 to -0,003304	Yes	*	0,0275	C-J
7 vs. 35	-0,01850	-0,03812 to 0,001123	No	ns	0,0661	C-K
10 vs. 14	0,001562	-0,01238 to 0,01550	No	ns	>0,9999	D-E
10 vs. 17	-0,01569	-0,03757 to 0,006194	No	ns	0,2030	D-F
10 vs. 21	-0,02500	-0,04870 to -0,001302	Yes	*	0,0384	D-G
10 vs. 24	-0,03038	-0,06455 to 0,003801	No	ns	0,0862	D-H
10 vs. 28	-0,02156	-0,04701 to 0,003883	No	ns	0,1059	D-I
10 vs. 31	-0,02969	-0,06957 to 0,01019	No	ns	0,1771	D-J
10 vs. 35	-0,01875	-0,05086 to 0,01336	No	ns	0,3825	D-K
14 vs. 17	-0,01725	-0,03908 to 0,004575	No	ns	0,1409	E-F
14 vs. 21	-0,02656	-0,05028 to -0,002844	Yes	*	0,0284	E-G
14 vs. 24	-0,03194	-0,06249 to -0,001385	Yes	*	0,0402	E-H
14 vs. 28	-0,02313	-0,04953 to 0,003283	No	ns	0,0920	E-I
14 vs. 31	-0,03125	-0,07512 to 0,01262	No	ns	0,2076	E-J
14 vs. 35	-0,02031	-0,05448 to 0,01386	No	ns	0,3647	E-K
17 vs. 21	-0,009313	-0,03443 to 0,01581	No	ns	0,8221	F-G
17 vs. 24	-0,01469	-0,04366 to 0,01428	No	ns	0,5306	F-H
17 vs. 28	-0,005875	-0,04048 to 0,02873	No	ns	0,9984	F-I
17 vs. 31	-0,01400	-0,05359 to 0,02559	No	ns	0,8535	F-J
17 vs. 35	-0,003063	-0,03002 to 0,02390	No	ns	>0,9999	F-K
21 vs. 24	-0,005375	-0,02194 to 0,01119	No	ns	0,9003	G-H
21 vs. 28	0,003437	-0,009840 to 0,01671	No	ns	0,9703	G-I
21 vs. 31	-0,004688	-0,03217 to 0,02280	No	ns	0,9984	G-J
21 vs. 35	0,006250	-0,01741 to 0,02991	No	ns	0,9666	G-K
24 vs. 28	0,008813	-0,01471 to 0,03233	No	ns	0,8144	H-I
24 vs. 31	0,0006875	-0,02788 to 0,02925	No	ns	>0,9999	H-J
24 vs. 35	0,01163	-0,01161 to 0,03486	No	ns	0,5448	H-K
28 vs. 31	-0,008125	-0,03571 to 0,01946	No	ns	0,9386	I-J
28 vs. 35	0,002813	-0,02674 to 0,03237	No	ns	>0,9999	I-K
31 vs. 35	0,01094	-0,007480 to 0,02936	No	ns	0,3656	J-K
Test details	Mean 1	Mean 2	Mean Diff,	SE of diff,	n1	n2	q	DF
-1 vs. 3	0,2081	0,1984	0,009688	0,003367	8	8	4,069	7
-1 vs. 7	0,2081	0,1888	0,01931	0,005398	8	8	5,059	7
-1 vs. 10	0,2081	0,1886	0,01956	0,005536	8	8	4,997	7
-1 vs. 14	0,2081	0,1870	0,02113	0,006943	8	8	4,303	7
-1 vs. 17	0,2081	0,2043	0,003875	0,005270	8	8	1,040	7
-1 vs. 21	0,2081	0,2136	-0,005437	0,004461	8	8	1,724	7
-1 vs. 24	0,2081	0,2189	-0,01081	0,005355	8	8	2,855	7
-1 vs. 28	0,2081	0,2101	-0,002000	0,005532	8	8	0,5113	7
-1 vs. 31	0,2081	0,2183	-0,01013	0,004591	8	8	3,119	7
-1 vs. 35	0,2081	0,2073	0,0008125	0,003562	8	8	0,3226	7
3 vs. 7	0,1984	0,1888	0,009625	0,004924	8	8	2,764	7
3 vs. 10	0,1984	0,1886	0,009875	0,004252	8	8	3,285	7
3 vs. 14	0,1984	0,1870	0,01144	0,004855	8	8	3,331	7
3 vs. 17	0,1984	0,2043	-0,005813	0,004847	8	8	1,696	7
3 vs. 21	0,1984	0,2136	-0,01513	0,003350	8	8	6,386	7
3 vs. 24	0,1984	0,2189	-0,02050	0,005218	8	8	5,556	7
3 vs. 28	0,1984	0,2101	-0,01169	0,004208	8	8	3,928	7
3 vs. 31	0,1984	0,2183	-0,01981	0,006117	8	8	4,580	7
3 vs. 35	0,1984	0,2073	-0,008875	0,004551	8	8	2,758	7
7 vs. 10	0,1888	0,1886	0,0002500	0,007280	8	8	0,04856	7
7 vs. 14	0,1888	0,1870	0,001812	0,006814	8	8	0,3762	7
7 vs. 17	0,1888	0,2043	-0,01544	0,007236	8	8	3,017	7
7 vs. 21	0,1888	0,2136	-0,02475	0,006319	8	8	5,539	7
7 vs. 24	0,1888	0,2189	-0,03013	0,005381	8	8	7,918	7
7 vs. 28	0,1888	0,2101	-0,02131	0,006264	8	8	4,812	7
7 vs. 31	0,1888	0,2183	-0,02944	0,005865	8	8	7,098	7
7 vs. 35	0,1888	0,2073	-0,01850	0,004404	8	8	5,941	7
10 vs. 14	0,1886	0,1870	0,001562	0,003129	8	8	0,7062	7
10 vs. 17	0,1886	0,2043	-0,01569	0,004911	8	8	4,518	7
10 vs. 21	0,1886	0,2136	-0,02500	0,005318	8	8	6,648	7
10 vs. 24	0,1886	0,2189	-0,03038	0,007670	8	8	5,601	7
10 vs. 28	0,1886	0,2101	-0,02156	0,005711	8	8	5,340	7
10 vs. 31	0,1886	0,2183	-0,02969	0,008950	8	8	4,691	7
10 vs. 35	0,1886	0,2073	-0,01875	0,007206	8	8	3,680	7
14 vs. 17	0,1870	0,2043	-0,01725	0,004898	8	8	4,981	7
14 vs. 21	0,1870	0,2136	-0,02656	0,005323	8	8	7,057	7
14 vs. 24	0,1870	0,2189	-0,03194	0,006857	8	8	6,587	7
14 vs. 28	0,1870	0,2101	-0,02313	0,005926	8	8	5,518	7
14 vs. 31	0,1870	0,2183	-0,03125	0,009845	8	8	4,489	7
14 vs. 35	0,1870	0,2073	-0,02031	0,007669	8	8	3,746	7
17 vs. 21	0,2043	0,2136	-0,009313	0,005638	8	8	2,336	7
17 vs. 24	0,2043	0,2189	-0,01469	0,006501	8	8	3,195	7
17 vs. 28	0,2043	0,2101	-0,005875	0,007767	8	8	1,070	7
17 vs. 31	0,2043	0,2183	-0,01400	0,008886	8	8	2,228	7
17 vs. 35	0,2043	0,2073	-0,003063	0,006051	8	8	0,7158	7
21 vs. 24	0,2136	0,2189	-0,005375	0,003717	8	8	2,045	7
21 vs. 28	0,2136	0,2101	0,003437	0,002980	8	8	1,631	7
21 vs. 31	0,2136	0,2183	-0,004688	0,006169	8	8	1,075	7
21 vs. 35	0,2136	0,2073	0,006250	0,005311	8	8	1,664	7
24 vs. 28	0,2189	0,2101	0,008813	0,005278	8	8	2,361	7
24 vs. 31	0,2189	0,2183	0,0006875	0,006411	8	8	0,1517	7
24 vs. 35	0,2189	0,2073	0,01163	0,005215	8	8	3,153	7
28 vs. 31	0,2101	0,2183	-0,008125	0,006190	8	8	1,856	7
28 vs. 35	0,2101	0,2073	0,002813	0,006633	8	8	0,5997	7
31 vs. 35	0,2183	0,2073	0,01094	0,004133	8	8	3,742	7
