# Supplementary material for: High-Speed-Ventral-Plane Videography Identifies Specific Gait Pattern Changes in Cuprizone-Induced Demyelination in Mice
Source: Cells. 2025 Jun 24;14(13):969. doi: 10.3390/cells14130969 (PMC12249482; doi:10.3390/cells14130969)
Supplement: Supplementary file 1 [file cells-14-00969-s001.zip › Supplement/Stance/RM one-way ANOVA of Stance RF.csv]

Number of families	1
Number of comparisons per family	55
Alpha	0,05
Tukey's multiple comparisons test	Mean Diff,	95,00% CI of diff,	Significant?	Summary	Adjusted P Value
-1 vs. 3	0,02269	-0,005921 to 0,05130	No	ns	0,1390	A-B
-1 vs. 7	0,03631	0,01421 to 0,05842	Yes	**	0,0032	A-C
-1 vs. 10	0,02706	-0,001902 to 0,05603	No	ns	0,0689	A-D
-1 vs. 14	0,03563	0,004551 to 0,06670	Yes	*	0,0251	A-E
-1 vs. 17	0,02100	-0,008061 to 0,05006	No	ns	0,1973	A-F
-1 vs. 21	0,01488	-0,01163 to 0,04138	No	ns	0,4232	A-G
-1 vs. 24	0,01713	-0,01200 to 0,04625	No	ns	0,3756	A-H
-1 vs. 28	0,01906	-0,01351 to 0,05164	No	ns	0,3803	A-I
-1 vs. 31	0,005625	-0,03349 to 0,04474	No	ns	0,9996	A-J
-1 vs. 35	0,01544	-0,02025 to 0,05113	No	ns	0,6933	A-K
3 vs. 7	0,01363	-0,01385 to 0,04110	No	ns	0,5543	B-C
3 vs. 10	0,004375	-0,02552 to 0,03427	No	ns	0,9995	B-D
3 vs. 14	0,01294	-0,01996 to 0,04583	No	ns	0,7773	B-E
3 vs. 17	-0,001687	-0,04430 to 0,04093	No	ns	>0,9999	B-F
3 vs. 21	-0,007813	-0,03619 to 0,02056	No	ns	0,9575	B-G
3 vs. 24	-0,005563	-0,03676 to 0,02563	No	ns	0,9977	B-H
3 vs. 28	-0,003625	-0,03543 to 0,02818	No	ns	>0,9999	B-I
3 vs. 31	-0,01706	-0,05443 to 0,02030	No	ns	0,6400	B-J
3 vs. 35	-0,007250	-0,04450 to 0,03000	No	ns	0,9956	B-K
7 vs. 10	-0,009250	-0,03463 to 0,01613	No	ns	0,8338	C-D
7 vs. 14	-0,0006875	-0,01695 to 0,01558	No	ns	>0,9999	C-E
7 vs. 17	-0,01531	-0,04188 to 0,01125	No	ns	0,3956	C-F
7 vs. 21	-0,02144	-0,04870 to 0,005828	No	ns	0,1438	C-G
7 vs. 24	-0,01919	-0,04078 to 0,002409	No	ns	0,0864	C-H
7 vs. 28	-0,01725	-0,03832 to 0,003823	No	ns	0,1223	C-I
7 vs. 31	-0,03069	-0,05707 to -0,004309	Yes	*	0,0232	C-J
7 vs. 35	-0,02088	-0,04437 to 0,002620	No	ns	0,0863	C-K
10 vs. 14	0,008563	-0,01773 to 0,03485	No	ns	0,8985	D-E
10 vs. 17	-0,006063	-0,03631 to 0,02419	No	ns	0,9945	D-F
10 vs. 21	-0,01219	-0,03342 to 0,009045	No	ns	0,3998	D-G
10 vs. 24	-0,009938	-0,04641 to 0,02653	No	ns	0,9600	D-H
10 vs. 28	-0,008000	-0,03692 to 0,02092	No	ns	0,9564	D-I
10 vs. 31	-0,02144	-0,06046 to 0,01759	No	ns	0,4454	D-J
10 vs. 35	-0,01163	-0,04899 to 0,02574	No	ns	0,9187	D-K
14 vs. 17	-0,01463	-0,03558 to 0,006333	No	ns	0,2230	E-F
14 vs. 21	-0,02075	-0,04915 to 0,007654	No	ns	0,1898	E-G
14 vs. 24	-0,01850	-0,04745 to 0,01045	No	ns	0,2962	E-H
14 vs. 28	-0,01656	-0,03073 to -0,002394	Yes	*	0,0227	E-I
14 vs. 31	-0,03000	-0,05374 to -0,006261	Yes	*	0,0149	E-J
14 vs. 35	-0,02019	-0,04739 to 0,007014	No	ns	0,1791	E-K
17 vs. 21	-0,006125	-0,03138 to 0,01913	No	ns	0,9801	F-G
17 vs. 24	-0,003875	-0,03782 to 0,03007	No	ns	>0,9999	F-H
17 vs. 28	-0,001938	-0,02299 to 0,01911	No	ns	>0,9999	F-I
17 vs. 31	-0,01538	-0,05102 to 0,02027	No	ns	0,6961	F-J
17 vs. 35	-0,005563	-0,03477 to 0,02365	No	ns	0,9962	F-K
21 vs. 24	0,002250	-0,02928 to 0,03378	No	ns	>0,9999	G-H
21 vs. 28	0,004188	-0,02226 to 0,03063	No	ns	0,9991	G-I
21 vs. 31	-0,009250	-0,05065 to 0,03215	No	ns	0,9883	G-J
21 vs. 35	0,0005625	-0,02793 to 0,02906	No	ns	>0,9999	G-K
24 vs. 28	0,001938	-0,02155 to 0,02542	No	ns	>0,9999	H-I
24 vs. 31	-0,01150	-0,03320 to 0,01020	No	ns	0,4836	H-J
24 vs. 35	-0,001687	-0,01935 to 0,01598	No	ns	>0,9999	H-K
28 vs. 31	-0,01344	-0,03349 to 0,006612	No	ns	0,2551	I-J
28 vs. 35	-0,003625	-0,02432 to 0,01707	No	ns	0,9980	I-K
31 vs. 35	0,009813	-0,01937 to 0,03900	No	ns	0,8825	J-K
Test details	Mean 1	Mean 2	Mean Diff,	SE of diff,	n1	n2	q	DF
-1 vs. 3	0,1988	0,1761	0,02269	0,006420	8	8	4,997	7
-1 vs. 7	0,1988	0,1624	0,03631	0,004961	8	8	10,35	7
-1 vs. 10	0,1988	0,1717	0,02706	0,006500	8	8	5,888	7
-1 vs. 14	0,1988	0,1631	0,03563	0,006974	8	8	7,225	7
-1 vs. 17	0,1988	0,1778	0,02100	0,006522	8	8	4,554	7
-1 vs. 21	0,1988	0,1839	0,01488	0,005949	8	8	3,536	7
-1 vs. 24	0,1988	0,1816	0,01713	0,006537	8	8	3,705	7
-1 vs. 28	0,1988	0,1797	0,01906	0,007310	8	8	3,688	7
-1 vs. 31	0,1988	0,1931	0,005625	0,008777	8	8	0,9063	7
-1 vs. 35	0,1988	0,1833	0,01544	0,008010	8	8	2,726	7
3 vs. 7	0,1761	0,1624	0,01363	0,006166	8	8	3,125	7
3 vs. 10	0,1761	0,1717	0,004375	0,006708	8	8	0,9224	7
3 vs. 14	0,1761	0,1631	0,01294	0,007382	8	8	2,478	7
3 vs. 17	0,1761	0,1778	-0,001687	0,009564	8	8	0,2495	7
3 vs. 21	0,1761	0,1839	-0,007813	0,006368	8	8	1,735	7
3 vs. 24	0,1761	0,1816	-0,005563	0,007001	8	8	1,124	7
3 vs. 28	0,1761	0,1797	-0,003625	0,007138	8	8	0,7183	7
3 vs. 31	0,1761	0,1931	-0,01706	0,008385	8	8	2,878	7
3 vs. 35	0,1761	0,1833	-0,007250	0,008361	8	8	1,226	7
7 vs. 10	0,1624	0,1717	-0,009250	0,005695	8	8	2,297	7
7 vs. 14	0,1624	0,1631	-0,0006875	0,003650	8	8	0,2664	7
7 vs. 17	0,1624	0,1778	-0,01531	0,005962	8	8	3,632	7
7 vs. 21	0,1624	0,1839	-0,02144	0,006119	8	8	4,955	7
7 vs. 24	0,1624	0,1816	-0,01919	0,004847	8	8	5,599	7
7 vs. 28	0,1624	0,1797	-0,01725	0,004729	8	8	5,158	7
7 vs. 31	0,1624	0,1931	-0,03069	0,005920	8	8	7,331	7
7 vs. 35	0,1624	0,1833	-0,02088	0,005273	8	8	5,599	7
10 vs. 14	0,1717	0,1631	0,008563	0,005900	8	8	2,052	7
10 vs. 17	0,1717	0,1778	-0,006063	0,006789	8	8	1,263	7
10 vs. 21	0,1717	0,1839	-0,01219	0,004765	8	8	3,617	7
10 vs. 24	0,1717	0,1816	-0,009938	0,008185	8	8	1,717	7
10 vs. 28	0,1717	0,1797	-0,008000	0,006490	8	8	1,743	7
10 vs. 31	0,1717	0,1931	-0,02144	0,008758	8	8	3,462	7
10 vs. 35	0,1717	0,1833	-0,01163	0,008385	8	8	1,961	7
14 vs. 17	0,1631	0,1778	-0,01463	0,004703	8	8	4,397	7
14 vs. 21	0,1631	0,1839	-0,02075	0,006374	8	8	4,604	7
14 vs. 24	0,1631	0,1816	-0,01850	0,006497	8	8	4,027	7
14 vs. 28	0,1631	0,1797	-0,01656	0,003180	8	8	7,366	7
14 vs. 31	0,1631	0,1931	-0,03000	0,005328	8	8	7,963	7
14 vs. 35	0,1631	0,1833	-0,02019	0,006105	8	8	4,677	7
17 vs. 21	0,1778	0,1839	-0,006125	0,005668	8	8	1,528	7
17 vs. 24	0,1778	0,1816	-0,003875	0,007617	8	8	0,7194	7
17 vs. 28	0,1778	0,1797	-0,001938	0,004724	8	8	0,5800	7
17 vs. 31	0,1778	0,1931	-0,01538	0,008000	8	8	2,718	7
17 vs. 35	0,1778	0,1833	-0,005563	0,006555	8	8	1,200	7
21 vs. 24	0,1839	0,1816	0,002250	0,007075	8	8	0,4497	7
21 vs. 28	0,1839	0,1797	0,004188	0,005935	8	8	0,9978	7
21 vs. 31	0,1839	0,1931	-0,009250	0,009290	8	8	1,408	7
21 vs. 35	0,1839	0,1833	0,0005625	0,006394	8	8	0,1244	7
24 vs. 28	0,1816	0,1797	0,001938	0,005271	8	8	0,5199	7
24 vs. 31	0,1816	0,1931	-0,01150	0,004871	8	8	3,339	7
24 vs. 35	0,1816	0,1833	-0,001687	0,003964	8	8	0,6020	7
28 vs. 31	0,1797	0,1931	-0,01344	0,004499	8	8	4,224	7
28 vs. 35	0,1797	0,1833	-0,003625	0,004643	8	8	1,104	7
31 vs. 35	0,1931	0,1833	0,009813	0,006550	8	8	2,119	7
