# Supplementary material for: High-Speed-Ventral-Plane Videography Identifies Specific Gait Pattern Changes in Cuprizone-Induced Demyelination in Mice
Source: Cells. 2025 Jun 24;14(13):969. doi: 10.3390/cells14130969 (PMC12249482; doi:10.3390/cells14130969)
Supplement: Supplementary file 1 [file cells-14-00969-s001.zip › Supplement/Stance/RM one-way ANOVA of Stance RH.csv]

Number of families	1
Number of comparisons per family	55
Alpha	0,05
Tukey's multiple comparisons test	Mean Diff,	95,00% CI of diff,	Significant?	Summary	Adjusted P Value
-1 vs. 3	0,007750	-0,03038 to 0,04588	No	ns	0,9939	A-B
-1 vs. 7	0,01513	-0,02082 to 0,05107	No	ns	0,7189	A-C
-1 vs. 10	0,01575	-0,02276 to 0,05426	No	ns	0,7444	A-D
-1 vs. 14	0,02094	-0,01538 to 0,05725	No	ns	0,3953	A-E
-1 vs. 17	-0,004938	-0,02626 to 0,01638	No	ns	0,9852	A-F
-1 vs. 21	-0,006750	-0,04189 to 0,02839	No	ns	0,9960	A-G
-1 vs. 24	-0,01925	-0,06021 to 0,02171	No	ns	0,6107	A-H
-1 vs. 28	-0,008750	-0,04783 to 0,03033	No	ns	0,9881	A-I
-1 vs. 31	-0,01094	-0,05085 to 0,02898	No	ns	0,9586	A-J
-1 vs. 35	-0,003625	-0,03981 to 0,03256	No	ns	>0,9999	A-K
3 vs. 7	0,007375	-0,004547 to 0,01930	No	ns	0,3262	B-C
3 vs. 10	0,008000	-0,009355 to 0,02535	No	ns	0,6305	B-D
3 vs. 14	0,01319	-0,01501 to 0,04138	No	ns	0,6156	B-E
3 vs. 17	-0,01269	-0,04109 to 0,01572	No	ns	0,6621	B-F
3 vs. 21	-0,01450	-0,03164 to 0,002639	No	ns	0,1067	B-G
3 vs. 24	-0,02700	-0,07369 to 0,01969	No	ns	0,3924	B-H
3 vs. 28	-0,01650	-0,04699 to 0,01399	No	ns	0,4611	B-I
3 vs. 31	-0,01869	-0,03664 to -0,0007354	Yes	*	0,0411	B-J
3 vs. 35	-0,01138	-0,03204 to 0,009289	No	ns	0,4433	B-K
7 vs. 10	0,0006250	-0,02245 to 0,02370	No	ns	>0,9999	C-D
7 vs. 14	0,005813	-0,02886 to 0,04048	No	ns	0,9986	C-E
7 vs. 17	-0,02006	-0,04905 to 0,008930	No	ns	0,2294	C-F
7 vs. 21	-0,02188	-0,03898 to -0,004773	Yes	*	0,0139	C-G
7 vs. 24	-0,03438	-0,07712 to 0,008372	No	ns	0,1315	C-H
7 vs. 28	-0,02388	-0,05618 to 0,008432	No	ns	0,1820	C-I
7 vs. 31	-0,02606	-0,04421 to -0,007912	Yes	**	0,0072	C-J
7 vs. 35	-0,01875	-0,03764 to 0,0001407	No	ns	0,0518	C-K
10 vs. 14	0,005188	-0,01210 to 0,02247	No	ns	0,9322	D-E
10 vs. 17	-0,02069	-0,04398 to 0,002603	No	ns	0,0865	D-F
10 vs. 21	-0,02250	-0,04343 to -0,001575	Yes	*	0,0349	D-G
10 vs. 24	-0,03500	-0,07319 to 0,003192	No	ns	0,0752	D-H
10 vs. 28	-0,02450	-0,04762 to -0,001381	Yes	*	0,0376	D-I
10 vs. 31	-0,02669	-0,04701 to -0,006364	Yes	*	0,0120	D-J
10 vs. 35	-0,01938	-0,03949 to 0,0007372	No	ns	0,0597	D-K
14 vs. 17	-0,02588	-0,05135 to -0,0004037	Yes	*	0,0463	E-F
14 vs. 21	-0,02769	-0,06022 to 0,004850	No	ns	0,1041	E-G
14 vs. 24	-0,04019	-0,08321 to 0,002837	No	ns	0,0689	E-H
14 vs. 28	-0,02969	-0,05667 to -0,002702	Yes	*	0,0311	E-I
14 vs. 31	-0,03188	-0,05976 to -0,003991	Yes	*	0,0255	E-J
14 vs. 35	-0,02456	-0,05377 to 0,004643	No	ns	0,1094	E-K
17 vs. 21	-0,001812	-0,02222 to 0,01860	No	ns	>0,9999	F-G
17 vs. 24	-0,01431	-0,04285 to 0,01422	No	ns	0,5421	F-H
17 vs. 28	-0,003813	-0,03165 to 0,02402	No	ns	0,9997	F-I
17 vs. 31	-0,006000	-0,03900 to 0,02700	No	ns	0,9973	F-J
17 vs. 35	0,001313	-0,02358 to 0,02621	No	ns	>0,9999	F-K
21 vs. 24	-0,01250	-0,04819 to 0,02319	No	ns	0,8593	G-H
21 vs. 28	-0,002000	-0,03157 to 0,02757	No	ns	>0,9999	G-I
21 vs. 31	-0,004187	-0,03211 to 0,02374	No	ns	0,9994	G-J
21 vs. 35	0,003125	-0,01867 to 0,02492	No	ns	0,9996	G-K
24 vs. 28	0,01050	-0,02341 to 0,04441	No	ns	0,9206	H-I
24 vs. 31	0,008313	-0,03523 to 0,05186	No	ns	0,9961	H-J
24 vs. 35	0,01563	-0,01670 to 0,04795	No	ns	0,5811	H-K
28 vs. 31	-0,002187	-0,02578 to 0,02141	No	ns	>0,9999	I-J
28 vs. 35	0,005125	-0,02070 to 0,03095	No	ns	0,9949	I-K
31 vs. 35	0,007313	-0,009795 to 0,02442	No	ns	0,7045	J-K
Test details	Mean 1	Mean 2	Mean Diff,	SE of diff,	n1	n2	q	DF
-1 vs. 3	0,2006	0,1929	0,007750	0,008557	8	8	1,281	7
-1 vs. 7	0,2006	0,1855	0,01513	0,008066	8	8	2,652	7
-1 vs. 10	0,2006	0,1849	0,01575	0,008643	8	8	2,577	7
-1 vs. 14	0,2006	0,1797	0,02094	0,008150	8	8	3,633	7
-1 vs. 17	0,2006	0,2056	-0,004938	0,004785	8	8	1,459	7
-1 vs. 21	0,2006	0,2074	-0,006750	0,007885	8	8	1,211	7
-1 vs. 24	0,2006	0,2199	-0,01925	0,009193	8	8	2,961	7
-1 vs. 28	0,2006	0,2094	-0,008750	0,008769	8	8	1,411	7
-1 vs. 31	0,2006	0,2116	-0,01094	0,008957	8	8	1,727	7
-1 vs. 35	0,2006	0,2043	-0,003625	0,008120	8	8	0,6313	7
3 vs. 7	0,1929	0,1855	0,007375	0,002676	8	8	3,898	7
3 vs. 10	0,1929	0,1849	0,008000	0,003895	8	8	2,905	7
3 vs. 14	0,1929	0,1797	0,01319	0,006328	8	8	2,947	7
3 vs. 17	0,1929	0,2056	-0,01269	0,006374	8	8	2,815	7
3 vs. 21	0,1929	0,2074	-0,01450	0,003846	8	8	5,331	7
3 vs. 24	0,1929	0,2199	-0,02700	0,01048	8	8	3,644	7
3 vs. 28	0,1929	0,2094	-0,01650	0,006842	8	8	3,410	7
3 vs. 31	0,1929	0,2116	-0,01869	0,004029	8	8	6,560	7
3 vs. 35	0,1929	0,2043	-0,01138	0,004638	8	8	3,469	7
7 vs. 10	0,1855	0,1849	0,0006250	0,005178	8	8	0,1707	7
7 vs. 14	0,1855	0,1797	0,005813	0,007780	8	8	1,057	7
7 vs. 17	0,1855	0,2056	-0,02006	0,006506	8	8	4,361	7
7 vs. 21	0,1855	0,2074	-0,02188	0,003838	8	8	8,061	7
7 vs. 24	0,1855	0,2199	-0,03438	0,009593	8	8	5,067	7
7 vs. 28	0,1855	0,2094	-0,02388	0,007250	8	8	4,657	7
7 vs. 31	0,1855	0,2116	-0,02606	0,004073	8	8	9,048	7
7 vs. 35	0,1855	0,2043	-0,01875	0,004239	8	8	6,255	7
10 vs. 14	0,1849	0,1797	0,005188	0,003879	8	8	1,891	7
10 vs. 17	0,1849	0,2056	-0,02069	0,005227	8	8	5,597	7
10 vs. 21	0,1849	0,2074	-0,02250	0,004696	8	8	6,776	7
10 vs. 24	0,1849	0,2199	-0,03500	0,008571	8	8	5,775	7
10 vs. 28	0,1849	0,2094	-0,02450	0,005188	8	8	6,678	7
10 vs. 31	0,1849	0,2116	-0,02669	0,004561	8	8	8,275	7
10 vs. 35	0,1849	0,2043	-0,01938	0,004514	8	8	6,071	7
14 vs. 17	0,1797	0,2056	-0,02588	0,005716	8	8	6,401	7
14 vs. 21	0,1797	0,2074	-0,02769	0,007302	8	8	5,362	7
14 vs. 24	0,1797	0,2199	-0,04019	0,009656	8	8	5,886	7
14 vs. 28	0,1797	0,2094	-0,02969	0,006056	8	8	6,932	7
14 vs. 31	0,1797	0,2116	-0,03188	0,006258	8	8	7,204	7
14 vs. 35	0,1797	0,2043	-0,02456	0,006554	8	8	5,300	7
17 vs. 21	0,2056	0,2074	-0,001812	0,004581	8	8	0,5596	7
17 vs. 24	0,2056	0,2199	-0,01431	0,006404	8	8	3,161	7
17 vs. 28	0,2056	0,2094	-0,003813	0,006246	8	8	0,8632	7
17 vs. 31	0,2056	0,2116	-0,006000	0,007405	8	8	1,146	7
17 vs. 35	0,2056	0,2043	0,001313	0,005587	8	8	0,3322	7
21 vs. 24	0,2074	0,2199	-0,01250	0,008009	8	8	2,207	7
21 vs. 28	0,2074	0,2094	-0,002000	0,006636	8	8	0,4262	7
21 vs. 31	0,2074	0,2116	-0,004187	0,006267	8	8	0,9449	7
21 vs. 35	0,2074	0,2043	0,003125	0,004892	8	8	0,9033	7
24 vs. 28	0,2199	0,2094	0,01050	0,007610	8	8	1,951	7
24 vs. 31	0,2199	0,2116	0,008313	0,009772	8	8	1,203	7
24 vs. 35	0,2199	0,2043	0,01563	0,007254	8	8	3,046	7
28 vs. 31	0,2094	0,2116	-0,002187	0,005296	8	8	0,5842	7
28 vs. 35	0,2094	0,2043	0,005125	0,005795	8	8	1,251	7
31 vs. 35	0,2116	0,2043	0,007313	0,003839	8	8	2,694	7
