# Supplementary material for: High-Speed-Ventral-Plane Videography Identifies Specific Gait Pattern Changes in Cuprizone-Induced Demyelination in Mice
Source: Cells. 2025 Jun 24;14(13):969. doi: 10.3390/cells14130969 (PMC12249482; doi:10.3390/cells14130969)
Supplement: Supplementary file 1 [file cells-14-00969-s001.zip › Supplement/stance width/Friedman test of StanceWidth LF.csv]

Number of families	1
Number of comparisons per family	55
Alpha	0,05
Dunn's multiple comparisons test	Rank sum diff,	Significant?	Summary	Adjusted P Value
-1 vs. 3	41,00	No	ns	0,1099	A-B
-1 vs. 7	35,50	No	ns	0,4099	A-C
-1 vs. 10	20,50	No	ns	>0,9999	A-D
-1 vs. 14	37,00	No	ns	0,2908	A-E
-1 vs. 17	24,50	No	ns	>0,9999	A-F
-1 vs. 21	35,50	No	ns	0,4099	A-G
-1 vs. 24	27,50	No	ns	>0,9999	A-H
-1 vs. 28	35,00	No	ns	0,4584	A-I
-1 vs. 31	38,50	No	ns	0,2039	A-J
-1 vs. 35	46,00	Yes	*	0,0289	A-K
3 vs. 7	-5,500	No	ns	>0,9999	B-C
3 vs. 10	-20,50	No	ns	>0,9999	B-D
3 vs. 14	-4,000	No	ns	>0,9999	B-E
3 vs. 17	-16,50	No	ns	>0,9999	B-F
3 vs. 21	-5,500	No	ns	>0,9999	B-G
3 vs. 24	-13,50	No	ns	>0,9999	B-H
3 vs. 28	-6,000	No	ns	>0,9999	B-I
3 vs. 31	-2,500	No	ns	>0,9999	B-J
3 vs. 35	5,000	No	ns	>0,9999	B-K
7 vs. 10	-15,00	No	ns	>0,9999	C-D
7 vs. 14	1,500	No	ns	>0,9999	C-E
7 vs. 17	-11,00	No	ns	>0,9999	C-F
7 vs. 21	0,000	No	ns	>0,9999	C-G
7 vs. 24	-8,000	No	ns	>0,9999	C-H
7 vs. 28	-0,5000	No	ns	>0,9999	C-I
7 vs. 31	3,000	No	ns	>0,9999	C-J
7 vs. 35	10,50	No	ns	>0,9999	C-K
10 vs. 14	16,50	No	ns	>0,9999	D-E
10 vs. 17	4,000	No	ns	>0,9999	D-F
10 vs. 21	15,00	No	ns	>0,9999	D-G
10 vs. 24	7,000	No	ns	>0,9999	D-H
10 vs. 28	14,50	No	ns	>0,9999	D-I
10 vs. 31	18,00	No	ns	>0,9999	D-J
10 vs. 35	25,50	No	ns	>0,9999	D-K
14 vs. 17	-12,50	No	ns	>0,9999	E-F
14 vs. 21	-1,500	No	ns	>0,9999	E-G
14 vs. 24	-9,500	No	ns	>0,9999	E-H
14 vs. 28	-2,000	No	ns	>0,9999	E-I
14 vs. 31	1,500	No	ns	>0,9999	E-J
14 vs. 35	9,000	No	ns	>0,9999	E-K
17 vs. 21	11,00	No	ns	>0,9999	F-G
17 vs. 24	3,000	No	ns	>0,9999	F-H
17 vs. 28	10,50	No	ns	>0,9999	F-I
17 vs. 31	14,00	No	ns	>0,9999	F-J
17 vs. 35	21,50	No	ns	>0,9999	F-K
21 vs. 24	-8,000	No	ns	>0,9999	G-H
21 vs. 28	-0,5000	No	ns	>0,9999	G-I
21 vs. 31	3,000	No	ns	>0,9999	G-J
21 vs. 35	10,50	No	ns	>0,9999	G-K
24 vs. 28	7,500	No	ns	>0,9999	H-I
24 vs. 31	11,00	No	ns	>0,9999	H-J
24 vs. 35	18,50	No	ns	>0,9999	H-K
28 vs. 31	3,500	No	ns	>0,9999	I-J
28 vs. 35	11,00	No	ns	>0,9999	I-K
31 vs. 35	7,500	No	ns	>0,9999	J-K
Test details	Rank sum 1	Rank sum 2	Rank sum diff,	n1	n2	Z
-1 vs. 3	79,00	38,00	41,00	8	8	3,090
-1 vs. 7	79,00	43,50	35,50	8	8	2,676
-1 vs. 10	79,00	58,50	20,50	8	8	1,545
-1 vs. 14	79,00	42,00	37,00	8	8	2,789
-1 vs. 17	79,00	54,50	24,50	8	8	1,847
-1 vs. 21	79,00	43,50	35,50	8	8	2,676
-1 vs. 24	79,00	51,50	27,50	8	8	2,073
-1 vs. 28	79,00	44,00	35,00	8	8	2,638
-1 vs. 31	79,00	40,50	38,50	8	8	2,902
-1 vs. 35	79,00	33,00	46,00	8	8	3,467
3 vs. 7	38,00	43,50	-5,500	8	8	0,4146
3 vs. 10	38,00	58,50	-20,50	8	8	1,545
3 vs. 14	38,00	42,00	-4,000	8	8	0,3015
3 vs. 17	38,00	54,50	-16,50	8	8	1,244
3 vs. 21	38,00	43,50	-5,500	8	8	0,4146
3 vs. 24	38,00	51,50	-13,50	8	8	1,018
3 vs. 28	38,00	44,00	-6,000	8	8	0,4523
3 vs. 31	38,00	40,50	-2,500	8	8	0,1884
3 vs. 35	38,00	33,00	5,000	8	8	0,3769
7 vs. 10	43,50	58,50	-15,00	8	8	1,131
7 vs. 14	43,50	42,00	1,500	8	8	0,1131
7 vs. 17	43,50	54,50	-11,00	8	8	0,8292
7 vs. 21	43,50	43,50	0,000	8	8	0,000
7 vs. 24	43,50	51,50	-8,000	8	8	0,6030
7 vs. 28	43,50	44,00	-0,5000	8	8	0,03769
7 vs. 31	43,50	40,50	3,000	8	8	0,2261
7 vs. 35	43,50	33,00	10,50	8	8	0,7915
10 vs. 14	58,50	42,00	16,50	8	8	1,244
10 vs. 17	58,50	54,50	4,000	8	8	0,3015
10 vs. 21	58,50	43,50	15,00	8	8	1,131
10 vs. 24	58,50	51,50	7,000	8	8	0,5276
10 vs. 28	58,50	44,00	14,50	8	8	1,093
10 vs. 31	58,50	40,50	18,00	8	8	1,357
10 vs. 35	58,50	33,00	25,50	8	8	1,922
14 vs. 17	42,00	54,50	-12,50	8	8	0,9422
14 vs. 21	42,00	43,50	-1,500	8	8	0,1131
14 vs. 24	42,00	51,50	-9,500	8	8	0,7161
14 vs. 28	42,00	44,00	-2,000	8	8	0,1508
14 vs. 31	42,00	40,50	1,500	8	8	0,1131
14 vs. 35	42,00	33,00	9,000	8	8	0,6784
17 vs. 21	54,50	43,50	11,00	8	8	0,8292
17 vs. 24	54,50	51,50	3,000	8	8	0,2261
17 vs. 28	54,50	44,00	10,50	8	8	0,7915
17 vs. 31	54,50	40,50	14,00	8	8	1,055
17 vs. 35	54,50	33,00	21,50	8	8	1,621
21 vs. 24	43,50	51,50	-8,000	8	8	0,6030
21 vs. 28	43,50	44,00	-0,5000	8	8	0,03769
21 vs. 31	43,50	40,50	3,000	8	8	0,2261
21 vs. 35	43,50	33,00	10,50	8	8	0,7915
24 vs. 28	51,50	44,00	7,500	8	8	0,5653
24 vs. 31	51,50	40,50	11,00	8	8	0,8292
24 vs. 35	51,50	33,00	18,50	8	8	1,394
28 vs. 31	44,00	40,50	3,500	8	8	0,2638
28 vs. 35	44,00	33,00	11,00	8	8	0,8292
31 vs. 35	40,50	33,00	7,500	8	8	0,5653
