# Supplementary material for: High-Speed-Ventral-Plane Videography Identifies Specific Gait Pattern Changes in Cuprizone-Induced Demyelination in Mice
Source: Cells. 2025 Jun 24;14(13):969. doi: 10.3390/cells14130969 (PMC12249482; doi:10.3390/cells14130969)
Supplement: Supplementary file 1 [file cells-14-00969-s001.zip › Supplement/stance width/StanceWidth LH.csv]

-1	3	7	10	14	17	21	24	28	31	35
2,2	2,1	2,2	2,2	2,3	2,45	2,35	2,3	2,55	2,25	2,3
2,5	2,2	2,4	2,15	2	2,25	2,25	2,65	2,4	2,4	2,3
2,5	2,2	2,4	2,35	2,15	2,3	2,45	2,3	2,45	2,2	2,25
2,3	2,05	2,35	2,35	2,2	2,3	2,05	2,35	2,25	2,5	2,25
2,3	2,35	2,35	2,3	2,4	2,4	2,65	2,75	2,7	2,6	2,55
2,2	1,95	2,05	1,95	2,1	2,3	2	2,05	2,25	2,3	1,95
2,4	2	2,3	2,4	2,6	2,5	2,3	2,5	2,8	2,45	2,3
2,5	1,95	2,05	2,2	2,25	2,2	2,25	2,35	2,3	2,4	2,4
