# Supplementary material for: High-Speed-Ventral-Plane Videography Identifies Specific Gait Pattern Changes in Cuprizone-Induced Demyelination in Mice
Source: Cells. 2025 Jun 24;14(13):969. doi: 10.3390/cells14130969 (PMC12249482; doi:10.3390/cells14130969)
Supplement: Supplementary file 1 [file cells-14-00969-s001.zip › Supplement/Stride time/Friedman test of Stride LF.xlsx]

## Sheet: Tabelle1
Number of families	1
Number of comparisons per family	55
Alpha	0.05
Dunn's multiple comparisons test	Rank sum diff.	Significant?	Summary	Adjusted P Value
1 vs. 2	33.5	No	ns	0.6361	A-B
1 vs. 3	54	Yes	**	0.0026	A-C
1 vs. 4	41	No	ns	0.1099	A-D
1 vs. 5	42	No	ns	0.085	A-E
1 vs. 6	23	No	ns	>0,9999	A-F
1 vs. 7	19	No	ns	>0,9999	A-G
1 vs. 8	8	No	ns	>0,9999	A-H
1 vs. 9	20	No	ns	>0,9999	A-I
1 vs. 10	18	No	ns	>0,9999	A-J
1 vs. 11	27.5	No	ns	>0,9999	A-K
2 vs. 3	20.5	No	ns	>0,9999	B-C
2 vs. 4	7.5	No	ns	>0,9999	B-D
2 vs. 5	8.5	No	ns	>0,9999	B-E
2 vs. 6	-10.5	No	ns	>0,9999	B-F
2 vs. 7	-14.5	No	ns	>0,9999	B-G
2 vs. 8	-25.5	No	ns	>0,9999	B-H
2 vs. 9	-13.5	No	ns	>0,9999	B-I
2 vs. 10	-15.5	No	ns	>0,9999	B-J
2 vs. 11	-6	No	ns	>0,9999	B-K
3 vs. 4	-13	No	ns	>0,9999	C-D
3 vs. 5	-12	No	ns	>0,9999	C-E
3 vs. 6	-31	No	ns	>0,9999	C-F
3 vs. 7	-35	No	ns	0.4584	C-G
3 vs. 8	-46	Yes	*	0.0289	C-H
3 vs. 9	-34	No	ns	0.571	C-I
3 vs. 10	-36	No	ns	0.3661	C-J
3 vs. 11	-26.5	No	ns	>0,9999	C-K
4 vs. 5	1	No	ns	>0,9999	D-E
4 vs. 6	-18	No	ns	>0,9999	D-F
4 vs. 7	-22	No	ns	>0,9999	D-G
4 vs. 8	-33	No	ns	0.7076	D-H
4 vs. 9	-21	No	ns	>0,9999	D-I
4 vs. 10	-23	No	ns	>0,9999	D-J
4 vs. 11	-13.5	No	ns	>0,9999	D-K
5 vs. 6	-19	No	ns	>0,9999	E-F
5 vs. 7	-23	No	ns	>0,9999	E-G
5 vs. 8	-34	No	ns	0.571	E-H
5 vs. 9	-22	No	ns	>0,9999	E-I
5 vs. 10	-24	No	ns	>0,9999	E-J
5 vs. 11	-14.5	No	ns	>0,9999	E-K
6 vs. 7	-4	No	ns	>0,9999	F-G
6 vs. 8	-15	No	ns	>0,9999	F-H
6 vs. 9	-3	No	ns	>0,9999	F-I
6 vs. 10	-5	No	ns	>0,9999	F-J
6 vs. 11	4.5	No	ns	>0,9999	F-K
7 vs. 8	-11	No	ns	>0,9999	G-H
7 vs. 9	1	No	ns	>0,9999	G-I
7 vs. 10	-1	No	ns	>0,9999	G-J
7 vs. 11	8.5	No	ns	>0,9999	G-K
8 vs. 9	12	No	ns	>0,9999	H-I
8 vs. 10	10	No	ns	>0,9999	H-J
8 vs. 11	19.5	No	ns	>0,9999	H-K
9 vs. 10	-2	No	ns	>0,9999	I-J
9 vs. 11	7.5	No	ns	>0,9999	I-K
10 vs. 11	9.5	No	ns	>0,9999	J-K
Test details	Rank sum 1	Rank sum 2	Rank sum diff.	n1	n2	Z
1 vs. 2	74	40.5	33.5	8	8	2.525
1 vs. 3	74	20	54	8	8	4.07
1 vs. 4	74	33	41	8	8	3.09
1 vs. 5	74	32	42	8	8	3.166
1 vs. 6	74	51	23	8	8	1.734
1 vs. 7	74	55	19	8	8	1.432
1 vs. 8	74	66	8	8	8	0.603
1 vs. 9	74	54	20	8	8	1.508
1 vs. 10	74	56	18	8	8	1.357
1 vs. 11	74	46.5	27.5	8	8	2.073
2 vs. 3	40.5	20	20.5	8	8	1.545
2 vs. 4	40.5	33	7.5	8	8	0.5653
2 vs. 5	40.5	32	8.5	8	8	0.6407
2 vs. 6	40.5	51	-10.5	8	8	0.7915
2 vs. 7	40.5	55	-14.5	8	8	1.093
2 vs. 8	40.5	66	-25.5	8	8	1.922
2 vs. 9	40.5	54	-13.5	8	8	1.018
2 vs. 10	40.5	56	-15.5	8	8	1.168
2 vs. 11	40.5	46.5	-6	8	8	0.4523
3 vs. 4	20	33	-13	8	8	0.9799
3 vs. 5	20	32	-12	8	8	0.9045
3 vs. 6	20	51	-31	8	8	2.337
3 vs. 7	20	55	-35	8	8	2.638
3 vs. 8	20	66	-46	8	8	3.467
3 vs. 9	20	54	-34	8	8	2.563
3 vs. 10	20	56	-36	8	8	2.714
3 vs. 11	20	46.5	-26.5	8	8	1.998
4 vs. 5	33	32	1	8	8	0.07538
4 vs. 6	33	51	-18	8	8	1.357
4 vs. 7	33	55	-22	8	8	1.658
4 vs. 8	33	66	-33	8	8	2.487
4 vs. 9	33	54	-21	8	8	1.583
4 vs. 10	33	56	-23	8	8	1.734
4 vs. 11	33	46.5	-13.5	8	8	1.018
5 vs. 6	32	51	-19	8	8	1.432
5 vs. 7	32	55	-23	8	8	1.734
5 vs. 8	32	66	-34	8	8	2.563
5 vs. 9	32	54	-22	8	8	1.658
5 vs. 10	32	56	-24	8	8	1.809
5 vs. 11	32	46.5	-14.5	8	8	1.093
6 vs. 7	51	55	-4	8	8	0.3015
6 vs. 8	51	66	-15	8	8	1.131
6 vs. 9	51	54	-3	8	8	0.2261
6 vs. 10	51	56	-5	8	8	0.3769
6 vs. 11	51	46.5	4.5	8	8	0.3392
7 vs. 8	55	66	-11	8	8	0.8292
7 vs. 9	55	54	1	8	8	0.07538
7 vs. 10	55	56	-1	8	8	0.07538
7 vs. 11	55	46.5	8.5	8	8	0.6407
8 vs. 9	66	54	12	8	8	0.9045
8 vs. 10	66	56	10	8	8	0.7538
8 vs. 11	66	46.5	19.5	8	8	1.47
9 vs. 10	54	56	-2	8	8	0.1508
9 vs. 11	54	46.5	7.5	8	8	0.5653
10 vs. 11	56	46.5	9.5	8	8	0.7161
