# Supplementary material for: High-Speed-Ventral-Plane Videography Identifies Specific Gait Pattern Changes in Cuprizone-Induced Demyelination in Mice
Source: Cells. 2025 Jun 24;14(13):969. doi: 10.3390/cells14130969 (PMC12249482; doi:10.3390/cells14130969)
Supplement: Supplementary file 1 [file cells-14-00969-s001.zip › Supplement/Stride time/RM one-way ANOVA of Stride LH.xlsx]

## Sheet: Tabelle1
Number of families	1
Number of comparisons per family	55
Alpha	0.05
Tukey's multiple comparisons test	Mean Diff,	95,00% CI of diff,	Significant?	Summary	Adjusted P Value
1 vs. 2	0.009625	-0,01405 to 0,03330	No	ns	0.7495	A-B
1 vs. 3	0.02706	4,210e-005 to 0,05408	Yes	*	0.0496	A-C
1 vs. 4	0.02125	-0,01425 to 0,05675	No	ns	0.3578	A-D
1 vs. 5	0.01975	-0,01511 to 0,05461	No	ns	0.4131	A-E
1 vs. 6	0.01281	-0,02454 to 0,05017	No	ns	0.8716	A-F
1 vs. 7	0.003813	-0,02359 to 0,03121	No	ns	0.9997	A-G
1 vs. 8	-0.0009375	-0,02364 to 0,02177	No	ns	>0,9999	A-H
1 vs. 9	0.00325	-0,03852 to 0,04502	No	ns	>0,9999	A-I
1 vs. 10	-0.007313	-0,06017 to 0,04555	No	ns	0.9997	A-J
1 vs. 11	0.003625	-0,02711 to 0,03436	No	ns	>0,9999	A-K
2 vs. 3	0.01744	-0,008689 to 0,04356	No	ns	0.2586	B-C
2 vs. 4	0.01163	-0,009278 to 0,03253	No	ns	0.4325	B-D
2 vs. 5	0.01013	-0,02484 to 0,04509	No	ns	0.9439	B-E
2 vs. 6	0.003188	-0,02668 to 0,03305	No	ns	>0,9999	B-F
2 vs. 7	-0.005813	-0,02488 to 0,01325	No	ns	0.9266	B-G
2 vs. 8	-0.01056	-0,02445 to 0,003322	No	ns	0.1633	B-H
2 vs. 9	-0.006375	-0,04682 to 0,03407	No	ns	0.9991	B-I
2 vs. 10	-0.01694	-0,06610 to 0,03222	No	ns	0.869	B-J
2 vs. 11	-0.006	-0,02883 to 0,01683	No	ns	0.9675	B-K
3 vs. 4	-0.005813	-0,03793 to 0,02630	No	ns	0.9974	C-D
3 vs. 5	-0.007313	-0,04320 to 0,02857	No	ns	0.9938	C-E
3 vs. 6	-0.01425	-0,05188 to 0,02338	No	ns	0.8068	C-F
3 vs. 7	-0.02325	-0,05895 to 0,01245	No	ns	0.2794	C-G
3 vs. 8	-0.028	-0,04605 to -0,009954	Yes	**	0.0046	C-H
3 vs. 9	-0.02381	-0,07071 to 0,02309	No	ns	0.5291	C-I
3 vs. 10	-0.03438	-0,08274 to 0,01399	No	ns	0.2093	C-J
3 vs. 11	-0.02344	-0,04827 to 0,001398	No	ns	0.0658	C-K
4 vs. 5	-0.0015	-0,02543 to 0,02243	No	ns	>0,9999	D-E
4 vs. 6	-0.008437	-0,03204 to 0,01516	No	ns	0.8465	D-F
4 vs. 7	-0.01744	-0,04362 to 0,008743	No	ns	0.2603	D-G
4 vs. 8	-0.02219	-0,05070 to 0,006322	No	ns	0.1496	D-H
4 vs. 9	-0.018	-0,05239 to 0,01639	No	ns	0.4967	D-I
4 vs. 10	-0.02856	-0,07347 to 0,01635	No	ns	0.3006	D-J
4 vs. 11	-0.01763	-0,03385 to -0,001401	Yes	*	0.0332	D-K
5 vs. 6	-0.006937	-0,03110 to 0,01723	No	ns	0.9464	E-F
5 vs. 7	-0.01594	-0,05423 to 0,02236	No	ns	0.729	E-G
5 vs. 8	-0.02069	-0,05926 to 0,01788	No	ns	0.4706	E-H
5 vs. 9	-0.0165	-0,05489 to 0,02189	No	ns	0.6994	E-I
5 vs. 10	-0.02706	-0,07902 to 0,02489	No	ns	0.5018	E-J
5 vs. 11	-0.01613	-0,03930 to 0,007047	No	ns	0.2251	E-K
6 vs. 7	-0.009	-0,05047 to 0,03247	No	ns	0.9904	F-G
6 vs. 8	-0.01375	-0,05248 to 0,02498	No	ns	0.8509	F-H
6 vs. 9	-0.009563	-0,05667 to 0,03754	No	ns	0.994	F-I
6 vs. 10	-0.02013	-0,06856 to 0,02831	No	ns	0.7305	F-J
6 vs. 11	-0.009188	-0,03558 to 0,01720	No	ns	0.8629	F-K
7 vs. 8	-0.00475	-0,02844 to 0,01894	No	ns	0.9945	G-H
7 vs. 9	-0.0005625	-0,03188 to 0,03076	No	ns	>0,9999	G-I
7 vs. 10	-0.01113	-0,06356 to 0,04131	No	ns	0.9918	G-J
7 vs. 11	-0.0001875	-0,03032 to 0,02994	No	ns	>0,9999	G-K
8 vs. 9	0.004187	-0,03994 to 0,04831	No	ns	>0,9999	H-I
8 vs. 10	-0.006375	-0,05873 to 0,04598	No	ns	>0,9999	H-J
8 vs. 11	0.004562	-0,02061 to 0,02974	No	ns	0.9974	H-K
9 vs. 10	-0.01056	-0,04635 to 0,02523	No	ns	0.938	I-J
9 vs. 11	0.000375	-0,03060 to 0,03135	No	ns	>0,9999	I-K
10 vs. 11	0.01094	-0,02567 to 0,04755	No	ns	0.9338	J-K
Test details	Mean 1	Mean 2	Mean Diff,	SE of diff,	n1	n2	q	DF
1 vs. 2	0.303	0.2934	0.009625	0.005312	8	8	2.562	7
1 vs. 3	0.303	0.2759	0.02706	0.006064	8	8	6.311	7
1 vs. 4	0.303	0.2818	0.02125	0.007967	8	8	3.772	7
1 vs. 5	0.303	0.2833	0.01975	0.007822	8	8	3.571	7
1 vs. 6	0.303	0.2902	0.01281	0.008384	8	8	2.161	7
1 vs. 7	0.303	0.2992	0.003813	0.006149	8	8	0.8768	7
1 vs. 8	0.303	0.3039	-0.0009375	0.005096	8	8	0.2602	7
1 vs. 9	0.303	0.2998	0.00325	0.009374	8	8	0.4903	7
1 vs. 10	0.303	0.3103	-0.007313	0.01186	8	8	0.8717	7
1 vs. 11	0.303	0.2994	0.003625	0.006898	8	8	0.7432	7
2 vs. 3	0.2934	0.2759	0.01744	0.005863	8	8	4.206	7
2 vs. 4	0.2934	0.2818	0.01163	0.004691	8	8	3.505	7
2 vs. 5	0.2934	0.2833	0.01013	0.007847	8	8	1.825	7
2 vs. 6	0.2934	0.2902	0.003188	0.006703	8	8	0.6725	7
2 vs. 7	0.2934	0.2992	-0.005813	0.004278	8	8	1.921	7
2 vs. 8	0.2934	0.3039	-0.01056	0.003116	8	8	4.794	7
2 vs. 9	0.2934	0.2998	-0.006375	0.009077	8	8	0.9932	7
2 vs. 10	0.2934	0.3103	-0.01694	0.01103	8	8	2.171	7
2 vs. 11	0.2934	0.2994	-0.006	0.005123	8	8	1.656	7
3 vs. 4	0.2759	0.2818	-0.005813	0.007207	8	8	1.141	7
3 vs. 5	0.2759	0.2833	-0.007313	0.008054	8	8	1.284	7
3 vs. 6	0.2759	0.2902	-0.01425	0.008446	8	8	2.386	7
3 vs. 7	0.2759	0.2992	-0.02325	0.008011	8	8	4.104	7
3 vs. 8	0.2759	0.3039	-0.028	0.00405	8	8	9.777	7
3 vs. 9	0.2759	0.2998	-0.02381	0.01053	8	8	3.199	7
3 vs. 10	0.2759	0.3103	-0.03438	0.01085	8	8	4.479	7
3 vs. 11	0.2759	0.2994	-0.02344	0.005574	8	8	5.947	7
4 vs. 5	0.2818	0.2833	-0.0015	0.005371	8	8	0.395	7
4 vs. 6	0.2818	0.2902	-0.008437	0.005296	8	8	2.253	7
4 vs. 7	0.2818	0.2992	-0.01744	0.005876	8	8	4.197	7
4 vs. 8	0.2818	0.3039	-0.02219	0.006398	8	8	4.904	7
4 vs. 9	0.2818	0.2998	-0.018	0.007718	8	8	3.298	7
4 vs. 10	0.2818	0.3103	-0.02856	0.01008	8	8	4.008	7
4 vs. 11	0.2818	0.2994	-0.01763	0.003641	8	8	6.846	7
5 vs. 6	0.2833	0.2902	-0.006937	0.005423	8	8	1.809	7
5 vs. 7	0.2833	0.2992	-0.01594	0.008595	8	8	2.622	7
5 vs. 8	0.2833	0.3039	-0.02069	0.008656	8	8	3.38	7
5 vs. 9	0.2833	0.2998	-0.0165	0.008616	8	8	2.708	7
5 vs. 10	0.2833	0.3103	-0.02706	0.01166	8	8	3.283	7
5 vs. 11	0.2833	0.2994	-0.01613	0.0052	8	8	4.385	7
6 vs. 7	0.2902	0.2992	-0.009	0.009307	8	8	1.368	7
6 vs. 8	0.2902	0.3039	-0.01375	0.008691	8	8	2.237	7
6 vs. 9	0.2902	0.2998	-0.009563	0.01057	8	8	1.279	7
6 vs. 10	0.2902	0.3103	-0.02013	0.01087	8	8	2.618	7
6 vs. 11	0.2902	0.2994	-0.009188	0.005922	8	8	2.194	7
7 vs. 8	0.2992	0.3039	-0.00475	0.005318	8	8	1.263	7
7 vs. 9	0.2992	0.2998	-0.0005625	0.007029	8	8	0.1132	7
7 vs. 10	0.2992	0.3103	-0.01113	0.01177	8	8	1.337	7
7 vs. 11	0.2992	0.2994	-0.0001875	0.006762	8	8	0.03921	7
8 vs. 9	0.3039	0.2998	0.004187	0.009903	8	8	0.598	7
8 vs. 10	0.3039	0.3103	-0.006375	0.01175	8	8	0.7673	7
8 vs. 11	0.3039	0.2994	0.004562	0.00565	8	8	1.142	7
9 vs. 10	0.2998	0.3103	-0.01056	0.008033	8	8	1.86	7
9 vs. 11	0.2998	0.2994	0.000375	0.006951	8	8	0.0763	7
10 vs. 11	0.3103	0.2994	0.01094	0.008216	8	8	1.883	7
