# Supplementary material for: High-Speed-Ventral-Plane Videography Identifies Specific Gait Pattern Changes in Cuprizone-Induced Demyelination in Mice
Source: Cells. 2025 Jun 24;14(13):969. doi: 10.3390/cells14130969 (PMC12249482; doi:10.3390/cells14130969)
Supplement: Supplementary file 1 [file cells-14-00969-s001.zip › Supplement/Stride time/RM one-way ANOVA of Stride RF.xlsx]

## Sheet: Tabelle1
Number of families	1
Number of comparisons per family	55
Alpha	0.05
Tukey's multiple comparisons test	Mean Diff,	95,00% CI of diff,	Significant?	Summary	Adjusted P Value
1 vs. 2	0.02375	-0,01207 to 0,05957	No	ns	0.2641	A-B
1 vs. 3	0.03825	0,003349 to 0,07315	Yes	*	0.0317	A-C
1 vs. 4	0.02656	-0,01971 to 0,07284	No	ns	0.3999	A-D
1 vs. 5	0.04013	-0,002485 to 0,08274	No	ns	0.0664	A-E
1 vs. 6	0.01944	-0,02825 to 0,06712	No	ns	0.7473	A-F
1 vs. 7	0.006	-0,02889 to 0,04089	No	ns	0.9983	A-G
1 vs. 8	0.01588	-0,02510 to 0,05685	No	ns	0.7893	A-H
1 vs. 9	0.005062	-0,05366 to 0,06378	No	ns	>0,9999	A-I
1 vs. 10	-0.009	-0,07148 to 0,05348	No	ns	0.9996	A-J
1 vs. 11	0.003125	-0,04836 to 0,05461	No	ns	>0,9999	A-K
2 vs. 3	0.0145	-0,009555 to 0,03855	No	ns	0.351	B-C
2 vs. 4	0.002813	-0,03296 to 0,03858	No	ns	>0,9999	B-D
2 vs. 5	0.01638	-0,009082 to 0,04183	No	ns	0.2904	B-E
2 vs. 6	-0.004313	-0,04378 to 0,03515	No	ns	>0,9999	B-F
2 vs. 7	-0.01775	-0,04878 to 0,01328	No	ns	0.4033	B-G
2 vs. 8	-0.007875	-0,03680 to 0,02105	No	ns	0.9601	B-H
2 vs. 9	-0.01869	-0,05767 to 0,02029	No	ns	0.5899	B-I
2 vs. 10	-0.03275	-0,07208 to 0,006583	No	ns	0.114	B-J
2 vs. 11	-0.02063	-0,05329 to 0,01204	No	ns	0.3071	B-K
3 vs. 4	-0.01169	-0,04359 to 0,02022	No	ns	0.8304	C-D
3 vs. 5	0.001875	-0,01582 to 0,01957	No	ns	>0,9999	C-E
3 vs. 6	-0.01881	-0,04464 to 0,007015	No	ns	0.1918	C-F
3 vs. 7	-0.03225	-0,06063 to -0,003868	Yes	*	0.0263	C-G
3 vs. 8	-0.02238	-0,05109 to 0,006342	No	ns	0.149	C-H
3 vs. 9	-0.03319	-0,06377 to -0,002605	Yes	*	0.0333	C-I
3 vs. 10	-0.04725	-0,08844 to -0,006063	Yes	*	0.025	C-J
3 vs. 11	-0.03513	-0,05861 to -0,01164	Yes	**	0.0057	C-K
4 vs. 5	0.01356	-0,01260 to 0,03973	No	ns	0.507	D-E
4 vs. 6	-0.007125	-0,03880 to 0,02455	No	ns	0.9878	D-F
4 vs. 7	-0.02056	-0,04554 to 0,004419	No	ns	0.1196	D-G
4 vs. 8	-0.01069	-0,05681 to 0,03543	No	ns	0.9851	D-H
4 vs. 9	-0.0215	-0,05768 to 0,01468	No	ns	0.365	D-I
4 vs. 10	-0.03556	-0,08108 to 0,009958	No	ns	0.1474	D-J
4 vs. 11	-0.02344	-0,05068 to 0,003802	No	ns	0.0993	D-K
5 vs. 6	-0.02069	-0,04067 to -0,0007071	Yes	*	0.0422	E-F
5 vs. 7	-0.03413	-0,05663 to -0,01162	Yes	**	0.0052	E-G
5 vs. 8	-0.02425	-0,06171 to 0,01321	No	ns	0.2847	E-H
5 vs. 9	-0.03506	-0,06333 to -0,006795	Yes	*	0.0165	E-I
5 vs. 10	-0.04913	-0,09448 to -0,003768	Yes	*	0.0337	E-J
5 vs. 11	-0.037	-0,05670 to -0,01730	Yes	**	0.0014	E-K
6 vs. 7	-0.01344	-0,04352 to 0,01664	No	ns	0.662	F-G
6 vs. 8	-0.003563	-0,04616 to 0,03903	No	ns	>0,9999	F-H
6 vs. 9	-0.01438	-0,03666 to 0,007907	No	ns	0.2878	F-I
6 vs. 10	-0.02844	-0,07802 to 0,02114	No	ns	0.4006	F-J
6 vs. 11	-0.01631	-0,04700 to 0,01437	No	ns	0.4801	F-K
7 vs. 8	0.009875	-0,03343 to 0,05318	No	ns	0.9866	G-H
7 vs. 9	-0.0009375	-0,04342 to 0,04154	No	ns	>0,9999	G-I
7 vs. 10	-0.015	-0,07372 to 0,04372	No	ns	0.9726	G-J
7 vs. 11	-0.002875	-0,03227 to 0,02652	No	ns	>0,9999	G-K
8 vs. 9	-0.01081	-0,05169 to 0,03007	No	ns	0.9663	H-I
8 vs. 10	-0.02488	-0,06392 to 0,01417	No	ns	0.2991	H-J
8 vs. 11	-0.01275	-0,05928 to 0,03378	No	ns	0.9587	H-K
9 vs. 10	-0.01406	-0,04847 to 0,02035	No	ns	0.7451	I-J
9 vs. 11	-0.001937	-0,03294 to 0,02907	No	ns	>0,9999	I-K
10 vs. 11	0.01213	-0,03424 to 0,05849	No	ns	0.9685	J-K
Test details	Mean 1	Mean 2	Mean Diff,	SE of diff,	n1	n2	q	DF
1 vs. 2	0.295	0.2713	0.02375	0.008038	8	8	4.178	7
1 vs. 3	0.295	0.2568	0.03825	0.007833	8	8	6.906	7
1 vs. 4	0.295	0.2684	0.02656	0.01039	8	8	3.617	7
1 vs. 5	0.295	0.2549	0.04013	0.009563	8	8	5.934	7
1 vs. 6	0.295	0.2756	0.01944	0.0107	8	8	2.569	7
1 vs. 7	0.295	0.289	0.006	0.007831	8	8	1.084	7
1 vs. 8	0.295	0.2791	0.01588	0.009196	8	8	2.441	7
1 vs. 9	0.295	0.2899	0.005062	0.01318	8	8	0.5433	7
1 vs. 10	0.295	0.304	-0.009	0.01402	8	8	0.9077	7
1 vs. 11	0.295	0.2919	0.003125	0.01155	8	8	0.3825	7
2 vs. 3	0.2713	0.2568	0.0145	0.005398	8	8	3.799	7
2 vs. 4	0.2713	0.2684	0.002813	0.008028	8	8	0.4955	7
2 vs. 5	0.2713	0.2549	0.01638	0.005713	8	8	4.053	7
2 vs. 6	0.2713	0.2756	-0.004313	0.008857	8	8	0.6886	7
2 vs. 7	0.2713	0.289	-0.01775	0.006964	8	8	3.605	7
2 vs. 8	0.2713	0.2791	-0.007875	0.006492	8	8	1.716	7
2 vs. 9	0.2713	0.2899	-0.01869	0.008748	8	8	3.021	7
2 vs. 10	0.2713	0.304	-0.03275	0.008827	8	8	5.247	7
2 vs. 11	0.2713	0.2919	-0.02063	0.00733	8	8	3.979	7
3 vs. 4	0.2568	0.2684	-0.01169	0.00716	8	8	2.308	7
3 vs. 5	0.2568	0.2549	0.001875	0.003971	8	8	0.6678	7
3 vs. 6	0.2568	0.2756	-0.01881	0.005796	8	8	4.59	7
3 vs. 7	0.2568	0.289	-0.03225	0.00637	8	8	7.16	7
3 vs. 8	0.2568	0.2791	-0.02238	0.006445	8	8	4.91	7
3 vs. 9	0.2568	0.2899	-0.03319	0.006863	8	8	6.838	7
3 vs. 10	0.2568	0.304	-0.04725	0.009243	8	8	7.229	7
3 vs. 11	0.2568	0.2919	-0.03513	0.00527	8	8	9.426	7
4 vs. 5	0.2684	0.2549	0.01356	0.005872	8	8	3.267	7
4 vs. 6	0.2684	0.2756	-0.007125	0.007108	8	8	1.418	7
4 vs. 7	0.2684	0.289	-0.02056	0.005606	8	8	5.187	7
4 vs. 8	0.2684	0.2791	-0.01069	0.01035	8	8	1.46	7
4 vs. 9	0.2684	0.2899	-0.0215	0.00812	8	8	3.745	7
4 vs. 10	0.2684	0.304	-0.03556	0.01022	8	8	4.923	7
4 vs. 11	0.2684	0.2919	-0.02344	0.006113	8	8	5.422	7
5 vs. 6	0.2549	0.2756	-0.02069	0.004484	8	8	6.525	7
5 vs. 7	0.2549	0.289	-0.03413	0.00505	8	8	9.557	7
5 vs. 8	0.2549	0.2791	-0.02425	0.008407	8	8	4.08	7
5 vs. 9	0.2549	0.2899	-0.03506	0.006344	8	8	7.816	7
5 vs. 10	0.2549	0.304	-0.04913	0.01018	8	8	6.825	7
5 vs. 11	0.2549	0.2919	-0.037	0.004421	8	8	11.84	7
6 vs. 7	0.2756	0.289	-0.01344	0.006751	8	8	2.815	7
6 vs. 8	0.2756	0.2791	-0.003563	0.009559	8	8	0.527	7
6 vs. 9	0.2756	0.2899	-0.01438	0.005001	8	8	4.065	7
6 vs. 10	0.2756	0.304	-0.02844	0.01113	8	8	3.615	7
6 vs. 11	0.2756	0.2919	-0.01631	0.006886	8	8	3.35	7
7 vs. 8	0.289	0.2791	0.009875	0.009718	8	8	1.437	7
7 vs. 9	0.289	0.2899	-0.0009375	0.009534	8	8	0.1391	7
7 vs. 10	0.289	0.304	-0.015	0.01318	8	8	1.61	7
7 vs. 11	0.289	0.2919	-0.002875	0.006597	8	8	0.6164	7
8 vs. 9	0.2791	0.2899	-0.01081	0.009174	8	8	1.667	7
8 vs. 10	0.2791	0.304	-0.02488	0.008764	8	8	4.014	7
8 vs. 11	0.2791	0.2919	-0.01275	0.01044	8	8	1.727	7
9 vs. 10	0.2899	0.304	-0.01406	0.007723	8	8	2.575	7
9 vs. 11	0.2899	0.2919	-0.001937	0.006959	8	8	0.3938	7
10 vs. 11	0.304	0.2919	0.01213	0.01041	8	8	1.648	7
