# Supplementary material for: High-Speed-Ventral-Plane Videography Identifies Specific Gait Pattern Changes in Cuprizone-Induced Demyelination in Mice
Source: Cells. 2025 Jun 24;14(13):969. doi: 10.3390/cells14130969 (PMC12249482; doi:10.3390/cells14130969)
Supplement: Supplementary file 1 [file cells-14-00969-s001.zip › Supplement/Stride time/RM one-way ANOVA of Stride RH.xlsx]

## Sheet: Tabelle1
Number of families	1
Number of comparisons per family	55
Alpha	0.05
Tukey's multiple comparisons test	Mean Diff,	95,00% CI of diff,	Significant?	Summary	Adjusted P Value
1 vs. 2	0.01619	-0,01958 to 0,05196	No	ns	0.6491	A-B
1 vs. 3	0.03044	-0,006129 to 0,06700	No	ns	0.1142	A-C
1 vs. 4	0.01956	-0,01940 to 0,05853	No	ns	0.5412	A-D
1 vs. 5	0.01781	-0,01483 to 0,05046	No	ns	0.4525	A-E
1 vs. 6	0.006	-0,02330 to 0,03530	No	ns	0.9936	A-F
1 vs. 7	0.007188	-0,03675 to 0,05113	No	ns	0.9988	A-G
1 vs. 8	-0.004937	-0,03536 to 0,02548	No	ns	0.9989	A-H
1 vs. 9	0.004125	-0,05048 to 0,05873	No	ns	>0,9999	A-I
1 vs. 10	-0.006813	-0,06295 to 0,04932	No	ns	>0,9999	A-J
1 vs. 11	0.004875	-0,03742 to 0,04717	No	ns	>0,9999	A-K
2 vs. 3	0.01425	-0,008424 to 0,03692	No	ns	0.3114	B-C
2 vs. 4	0.003375	-0,01937 to 0,02612	No	ns	0.9995	B-D
2 vs. 5	0.001625	-0,03622 to 0,03947	No	ns	>0,9999	B-E
2 vs. 6	-0.01019	-0,03674 to 0,01636	No	ns	0.7968	B-F
2 vs. 7	-0.009	-0,02791 to 0,009914	No	ns	0.5977	B-G
2 vs. 8	-0.02113	-0,04272 to 0,0004747	No	ns	0.0556	B-H
2 vs. 9	-0.01206	-0,05541 to 0,03129	No	ns	0.9549	B-I
2 vs. 10	-0.023	-0,06448 to 0,01848	No	ns	0.4355	B-J
2 vs. 11	-0.01131	-0,02490 to 0,002272	No	ns	0.114	B-K
3 vs. 4	-0.01088	-0,03626 to 0,01451	No	ns	0.7024	C-D
3 vs. 5	-0.01263	-0,05124 to 0,02599	No	ns	0.8967	C-E
3 vs. 6	-0.02444	-0,05092 to 0,002046	No	ns	0.0729	C-F
3 vs. 7	-0.02325	-0,04236 to -0,004135	Yes	*	0.0183	C-G
3 vs. 8	-0.03538	-0,06353 to -0,007223	Yes	*	0.0153	C-H
3 vs. 9	-0.02631	-0,07222 to 0,01960	No	ns	0.4014	C-I
3 vs. 10	-0.03725	-0,08453 to 0,01003	No	ns	0.1426	C-J
3 vs. 11	-0.02556	-0,04931 to -0,001810	Yes	*	0.0348	C-K
4 vs. 5	-0.00175	-0,02466 to 0,02116	No	ns	>0,9999	D-E
4 vs. 6	-0.01356	-0,02782 to 0,0006998	No	ns	0.0635	D-F
4 vs. 7	-0.01238	-0,03427 to 0,009522	No	ns	0.4158	D-G
4 vs. 8	-0.0245	-0,05490 to 0,005903	No	ns	0.1304	D-H
4 vs. 9	-0.01544	-0,04362 to 0,01275	No	ns	0.4485	D-I
4 vs. 10	-0.02638	-0,06720 to 0,01445	No	ns	0.2865	D-J
4 vs. 11	-0.01469	-0,03448 to 0,005106	No	ns	0.1792	D-K
5 vs. 6	-0.01181	-0,02863 to 0,005008	No	ns	0.2182	E-F
5 vs. 7	-0.01063	-0,05081 to 0,02956	No	ns	0.9663	E-G
5 vs. 8	-0.02275	-0,05688 to 0,01138	No	ns	0.2595	E-H
5 vs. 9	-0.01369	-0,04251 to 0,01513	No	ns	0.5998	E-I
5 vs. 10	-0.02463	-0,07275 to 0,02350	No	ns	0.5209	E-J
5 vs. 11	-0.01294	-0,04889 to 0,02301	No	ns	0.8423	E-K
6 vs. 7	0.001188	-0,02655 to 0,02892	No	ns	>0,9999	F-G
6 vs. 8	-0.01094	-0,03946 to 0,01759	No	ns	0.7972	F-H
6 vs. 9	-0.001875	-0,03511 to 0,03136	No	ns	>0,9999	F-I
6 vs. 10	-0.01281	-0,05940 to 0,03377	No	ns	0.9578	F-J
6 vs. 11	-0.001125	-0,02899 to 0,02674	No	ns	>0,9999	F-K
7 vs. 8	-0.01213	-0,04193 to 0,01768	No	ns	0.7489	G-H
7 vs. 9	-0.003063	-0,04998 to 0,04386	No	ns	>0,9999	G-I
7 vs. 10	-0.014	-0,06461 to 0,03661	No	ns	0.9564	G-J
7 vs. 11	-0.002313	-0,02416 to 0,01954	No	ns	>0,9999	G-K
8 vs. 9	0.009062	-0,03606 to 0,05419	No	ns	0.9944	H-I
8 vs. 10	-0.001875	-0,05470 to 0,05095	No	ns	>0,9999	H-J
8 vs. 11	0.009812	-0,01639 to 0,03602	No	ns	0.815	H-K
9 vs. 10	-0.01094	-0,04819 to 0,02632	No	ns	0.9396	I-J
9 vs. 11	0.00075	-0,03316 to 0,03466	No	ns	>0,9999	I-K
10 vs. 11	0.01169	-0,02068 to 0,04405	No	ns	0.84	J-K
Test details	Mean 1	Mean 2	Mean Diff,	SE of diff,	n1	n2	q	DF
1 vs. 2	0.3015	0.2853	0.01619	0.008028	8	8	2.852	7
1 vs. 3	0.3015	0.2711	0.03044	0.008206	8	8	5.245	7
1 vs. 4	0.3015	0.2819	0.01956	0.008745	8	8	3.164	7
1 vs. 5	0.3015	0.2837	0.01781	0.007326	8	8	3.439	7
1 vs. 6	0.3015	0.2955	0.006	0.006575	8	8	1.291	7
1 vs. 7	0.3015	0.2943	0.007188	0.009861	8	8	1.031	7
1 vs. 8	0.3015	0.3064	-0.004937	0.006827	8	8	1.023	7
1 vs. 9	0.3015	0.2974	0.004125	0.01225	8	8	0.476	7
1 vs. 10	0.3015	0.3083	-0.006813	0.0126	8	8	0.7648	7
1 vs. 11	0.3015	0.2966	0.004875	0.009491	8	8	0.7264	7
2 vs. 3	0.2853	0.2711	0.01425	0.005089	8	8	3.96	7
2 vs. 4	0.2853	0.2819	0.003375	0.005105	8	8	0.935	7
2 vs. 5	0.2853	0.2837	0.001625	0.008493	8	8	0.2706	7
2 vs. 6	0.2853	0.2955	-0.01019	0.005959	8	8	2.418	7
2 vs. 7	0.2853	0.2943	-0.009	0.004245	8	8	2.999	7
2 vs. 8	0.2853	0.3064	-0.02113	0.004847	8	8	6.163	7
2 vs. 9	0.2853	0.2974	-0.01206	0.009729	8	8	1.753	7
2 vs. 10	0.2853	0.3083	-0.023	0.009308	8	8	3.494	7
2 vs. 11	0.2853	0.2966	-0.01131	0.003049	8	8	5.248	7
3 vs. 4	0.2711	0.2819	-0.01088	0.005697	8	8	2.7	7
3 vs. 5	0.2711	0.2837	-0.01263	0.008666	8	8	2.06	7
3 vs. 6	0.2711	0.2955	-0.02444	0.005944	8	8	5.815	7
3 vs. 7	0.2711	0.2943	-0.02325	0.00429	8	8	7.665	7
3 vs. 8	0.2711	0.3064	-0.03538	0.006318	8	8	7.918	7
3 vs. 9	0.2711	0.2974	-0.02631	0.0103	8	8	3.612	7
3 vs. 10	0.2711	0.3083	-0.03725	0.01061	8	8	4.965	7
3 vs. 11	0.2711	0.2966	-0.02556	0.005331	8	8	6.782	7
4 vs. 5	0.2819	0.2837	-0.00175	0.005143	8	8	0.4812	7
4 vs. 6	0.2819	0.2955	-0.01356	0.003201	8	8	5.992	7
4 vs. 7	0.2819	0.2943	-0.01238	0.004914	8	8	3.561	7
4 vs. 8	0.2819	0.3064	-0.0245	0.006823	8	8	5.078	7
4 vs. 9	0.2819	0.2974	-0.01544	0.006326	8	8	3.451	7
4 vs. 10	0.2819	0.3083	-0.02638	0.009162	8	8	4.071	7
4 vs. 11	0.2819	0.2966	-0.01469	0.004442	8	8	4.676	7
5 vs. 6	0.2837	0.2955	-0.01181	0.003775	8	8	4.425	7
5 vs. 7	0.2837	0.2943	-0.01063	0.009018	8	8	1.666	7
5 vs. 8	0.2837	0.3064	-0.02275	0.007658	8	8	4.201	7
5 vs. 9	0.2837	0.2974	-0.01369	0.006468	8	8	2.993	7
5 vs. 10	0.2837	0.3083	-0.02463	0.0108	8	8	3.224	7
5 vs. 11	0.2837	0.2966	-0.01294	0.008068	8	8	2.268	7
6 vs. 7	0.2955	0.2943	0.001188	0.006225	8	8	0.2698	7
6 vs. 8	0.2955	0.3064	-0.01094	0.006401	8	8	2.416	7
6 vs. 9	0.2955	0.2974	-0.001875	0.007458	8	8	0.3555	7
6 vs. 10	0.2955	0.3083	-0.01281	0.01045	8	8	1.733	7
6 vs. 11	0.2955	0.2966	-0.001125	0.006253	8	8	0.2544	7
7 vs. 8	0.2943	0.3064	-0.01213	0.006688	8	8	2.564	7
7 vs. 9	0.2943	0.2974	-0.003063	0.01053	8	8	0.4113	7
7 vs. 10	0.2943	0.3083	-0.014	0.01136	8	8	1.743	7
7 vs. 11	0.2943	0.2966	-0.002313	0.004903	8	8	0.6669	7
8 vs. 9	0.3064	0.2974	0.009062	0.01013	8	8	1.266	7
8 vs. 10	0.3064	0.3083	-0.001875	0.01186	8	8	0.2237	7
8 vs. 11	0.3064	0.2966	0.009812	0.005881	8	8	2.36	7
9 vs. 10	0.2974	0.3083	-0.01094	0.00836	8	8	1.85	7
9 vs. 11	0.2974	0.2966	0.00075	0.007609	8	8	0.1394	7
10 vs. 11	0.3083	0.2966	0.01169	0.007263	8	8	2.276	7
