# Supplementary material for: High-Speed-Ventral-Plane Videography Identifies Specific Gait Pattern Changes in Cuprizone-Induced Demyelination in Mice
Source: Cells. 2025 Jun 24;14(13):969. doi: 10.3390/cells14130969 (PMC12249482; doi:10.3390/cells14130969)
Supplement: Supplementary file 1 [file cells-14-00969-s001.zip › Supplement/sum paw angle/RM one-way ANOVA of sum PawAngle fore.csv]

Number of families	1
Number of comparisons per family	55
Alpha	0,05
Tukey's multiple comparisons test	Mean Diff,	95,00% CI of diff,	Significant?	Summary	Adjusted P Value
-1 vs. 3	-26,33	-41,82 to -10,83	Yes	**	0,0026	A-B
-1 vs. 7	-24,47	-40,07 to -8,867	Yes	**	0,0043	A-C
-1 vs. 10	-12,57	-29,15 to 4,008	No	ns	0,1654	A-D
-1 vs. 14	-11,68	-32,59 to 9,223	No	ns	0,4275	A-E
-1 vs. 17	-19,76	-29,50 to -10,02	Yes	***	0,0009	A-F
-1 vs. 21	-23,92	-41,93 to -5,908	Yes	*	0,0113	A-G
-1 vs. 24	-13,16	-22,00 to -4,325	Yes	**	0,0058	A-H
-1 vs. 28	-27,88	-47,70 to -8,063	Yes	**	0,0081	A-I
-1 vs. 31	-32,05	-45,46 to -18,64	Yes	***	0,0003	A-J
-1 vs. 35	-34,60	-52,58 to -16,62	Yes	**	0,0012	A-K
3 vs. 7	1,856	-6,831 to 10,54	No	ns	0,9914	B-C
3 vs. 10	13,76	8,187 to 19,33	Yes	***	0,0002	B-D
3 vs. 14	14,64	-3,524 to 32,81	No	ns	0,1302	B-E
3 vs. 17	6,563	-3,709 to 16,83	No	ns	0,2964	B-F
3 vs. 21	2,406	-9,489 to 14,30	No	ns	0,9941	B-G
3 vs. 24	13,16	-1,953 to 28,28	No	ns	0,0943	B-H
3 vs. 28	-1,556	-19,03 to 15,92	No	ns	>0,9999	B-I
3 vs. 31	-5,725	-20,86 to 9,406	No	ns	0,8073	B-J
3 vs. 35	-8,275	-20,96 to 4,413	No	ns	0,2782	B-K
7 vs. 10	11,90	1,571 to 22,23	Yes	*	0,0245	C-D
7 vs. 14	12,79	-5,704 to 31,28	No	ns	0,2300	C-E
7 vs. 17	4,706	-6,429 to 15,84	No	ns	0,7150	C-F
7 vs. 21	0,5500	-12,78 to 13,88	No	ns	>0,9999	C-G
7 vs. 24	11,31	-0,7343 to 23,35	No	ns	0,0673	C-H
7 vs. 28	-3,413	-18,53 to 11,71	No	ns	0,9875	C-I
7 vs. 31	-7,581	-18,07 to 2,912	No	ns	0,1975	C-J
7 vs. 35	-10,13	-17,93 to -2,335	Yes	*	0,0127	C-K
10 vs. 14	0,8875	-17,79 to 19,57	No	ns	>0,9999	D-E
10 vs. 17	-7,194	-20,80 to 6,412	No	ns	0,4859	D-F
10 vs. 21	-11,35	-24,79 to 2,090	No	ns	0,1075	D-G
10 vs. 24	-0,5938	-18,28 to 17,09	No	ns	>0,9999	D-H
10 vs. 28	-15,31	-34,39 to 3,766	No	ns	0,1325	D-I
10 vs. 31	-19,48	-34,61 to -4,349	Yes	*	0,0134	D-J
10 vs. 35	-22,03	-35,85 to -8,213	Yes	**	0,0039	D-K
14 vs. 17	-8,081	-23,34 to 7,179	No	ns	0,4842	E-F
14 vs. 21	-12,24	-29,46 to 4,985	No	ns	0,2094	E-G
14 vs. 24	-1,481	-23,32 to 20,35	No	ns	>0,9999	E-H
14 vs. 28	-16,20	-26,29 to -6,108	Yes	**	0,0037	E-I
14 vs. 31	-20,37	-36,98 to -3,757	Yes	*	0,0175	E-J
14 vs. 35	-22,92	-40,67 to -5,165	Yes	*	0,0132	E-K
17 vs. 21	-4,156	-16,32 to 8,004	No	ns	0,8735	F-G
17 vs. 24	6,600	-3,563 to 16,76	No	ns	0,2820	F-H
17 vs. 28	-8,119	-22,85 to 6,611	No	ns	0,4419	F-I
17 vs. 31	-12,29	-23,74 to -0,8316	Yes	*	0,0354	F-J
17 vs. 35	-14,84	-27,20 to -2,472	Yes	*	0,0197	F-K
21 vs. 24	10,76	-7,985 to 29,50	No	ns	0,4000	G-H
21 vs. 28	-3,963	-21,16 to 13,23	No	ns	0,9856	G-I
21 vs. 31	-8,131	-21,63 to 5,372	No	ns	0,3520	G-J
21 vs. 35	-10,68	-25,57 to 4,204	No	ns	0,2023	G-K
24 vs. 28	-14,72	-31,85 to 2,416	No	ns	0,1000	H-I
24 vs. 31	-18,89	-32,17 to -5,601	Yes	**	0,0076	H-J
24 vs. 35	-21,44	-37,47 to -5,403	Yes	*	0,0109	H-K
28 vs. 31	-4,169	-19,54 to 11,21	No	ns	0,9610	I-J
28 vs. 35	-6,719	-24,24 to 10,80	No	ns	0,7971	I-K
31 vs. 35	-2,550	-13,09 to 7,988	No	ns	0,9804	J-K
Test details	Mean 1	Mean 2	Mean Diff,	SE of diff,	n1	n2	q	DF
-1 vs. 3	-24,24	2,088	-26,33	3,477	8	8	10,71	7
-1 vs. 7	-24,24	0,2313	-24,47	3,501	8	8	9,883	7
-1 vs. 10	-24,24	-11,67	-12,57	3,720	8	8	4,778	7
-1 vs. 14	-24,24	-12,56	-11,68	4,691	8	8	3,521	7
-1 vs. 17	-24,24	-4,475	-19,76	2,186	8	8	12,78	7
-1 vs. 21	-24,24	-0,3188	-23,92	4,042	8	8	8,369	7
-1 vs. 24	-24,24	-11,08	-13,16	1,983	8	8	9,385	7
-1 vs. 28	-24,24	3,644	-27,88	4,448	8	8	8,865	7
-1 vs. 31	-24,24	7,813	-32,05	3,010	8	8	15,06	7
-1 vs. 35	-24,24	10,36	-34,60	4,035	8	8	12,13	7
3 vs. 7	2,088	0,2313	1,856	1,950	8	8	1,346	7
3 vs. 10	2,088	-11,67	13,76	1,250	8	8	15,57	7
3 vs. 14	2,088	-12,56	14,64	4,077	8	8	5,079	7
3 vs. 17	2,088	-4,475	6,563	2,305	8	8	4,026	7
3 vs. 21	2,088	-0,3188	2,406	2,670	8	8	1,275	7
3 vs. 24	2,088	-11,08	13,16	3,392	8	8	5,487	7
3 vs. 28	2,088	3,644	-1,556	3,921	8	8	0,5613	7
3 vs. 31	2,088	7,813	-5,725	3,396	8	8	2,384	7
3 vs. 35	2,088	10,36	-8,275	2,847	8	8	4,110	7
7 vs. 10	0,2313	-11,67	11,90	2,318	8	8	7,260	7
7 vs. 14	0,2313	-12,56	12,79	4,150	8	8	4,358	7
7 vs. 17	0,2313	-4,475	4,706	2,499	8	8	2,663	7
7 vs. 21	0,2313	-0,3188	0,5500	2,991	8	8	0,2601	7
7 vs. 24	0,2313	-11,08	11,31	2,702	8	8	5,917	7
7 vs. 28	0,2313	3,644	-3,413	3,394	8	8	1,422	7
7 vs. 31	0,2313	7,813	-7,581	2,355	8	8	4,553	7
7 vs. 35	0,2313	10,36	-10,13	1,750	8	8	8,189	7
10 vs. 14	-11,67	-12,56	0,8875	4,192	8	8	0,2994	7
10 vs. 17	-11,67	-4,475	-7,194	3,053	8	8	3,332	7
10 vs. 21	-11,67	-0,3188	-11,35	3,016	8	8	5,322	7
10 vs. 24	-11,67	-11,08	-0,5938	3,969	8	8	0,2116	7
10 vs. 28	-11,67	3,644	-15,31	4,282	8	8	5,058	7
10 vs. 31	-11,67	7,813	-19,48	3,396	8	8	8,113	7
10 vs. 35	-11,67	10,36	-22,03	3,101	8	8	10,05	7
14 vs. 17	-12,56	-4,475	-8,081	3,425	8	8	3,337	7
14 vs. 21	-12,56	-0,3188	-12,24	3,865	8	8	4,478	7
14 vs. 24	-12,56	-11,08	-1,481	4,900	8	8	0,4275	7
14 vs. 28	-12,56	3,644	-16,20	2,265	8	8	10,12	7
14 vs. 31	-12,56	7,813	-20,37	3,728	8	8	7,727	7
14 vs. 35	-12,56	10,36	-22,92	3,984	8	8	8,135	7
17 vs. 21	-4,475	-0,3188	-4,156	2,729	8	8	2,154	7
17 vs. 24	-4,475	-11,08	6,600	2,281	8	8	4,092	7
17 vs. 28	-4,475	3,644	-8,119	3,306	8	8	3,473	7
17 vs. 31	-4,475	7,813	-12,29	2,571	8	8	6,759	7
17 vs. 35	-4,475	10,36	-14,84	2,775	8	8	7,561	7
21 vs. 24	-0,3188	-11,08	10,76	4,206	8	8	3,617	7
21 vs. 28	-0,3188	3,644	-3,963	3,858	8	8	1,452	7
21 vs. 31	-0,3188	7,813	-8,131	3,030	8	8	3,795	7
21 vs. 35	-0,3188	10,36	-10,68	3,341	8	8	4,522	7
24 vs. 28	-11,08	3,644	-14,72	3,845	8	8	5,413	7
24 vs. 31	-11,08	7,813	-18,89	2,982	8	8	8,958	7
24 vs. 35	-11,08	10,36	-21,44	3,598	8	8	8,425	7
28 vs. 31	3,644	7,813	-4,169	3,450	8	8	1,709	7
28 vs. 35	3,644	10,36	-6,719	3,932	8	8	2,417	7
31 vs. 35	7,813	10,36	-2,550	2,365	8	8	1,525	7
