# Supplementary material for: High-Speed-Ventral-Plane Videography Identifies Specific Gait Pattern Changes in Cuprizone-Induced Demyelination in Mice
Source: Cells. 2025 Jun 24;14(13):969. doi: 10.3390/cells14130969 (PMC12249482; doi:10.3390/cells14130969)
Supplement: Supplementary file 1 [file cells-14-00969-s001.zip › Supplement/sum paw angle/RM one-way ANOVA of sum PawAngle hind.csv]

Number of families	1
Number of comparisons per family	55
Alpha	0,05
Tukey's multiple comparisons test	Mean Diff,	95,00% CI of diff,	Significant?	Summary	Adjusted P Value
-1 vs. 3	-5,713	-17,92 to 6,497	No	ns	0,6152	A-B
-1 vs. 7	-12,39	-23,88 to -0,8947	Yes	*	0,0345	A-C
-1 vs. 10	-8,781	-16,99 to -0,5690	Yes	*	0,0359	A-D
-1 vs. 14	-7,456	-19,10 to 4,187	No	ns	0,2944	A-E
-1 vs. 17	-9,081	-20,73 to 2,564	No	ns	0,1485	A-F
-1 vs. 21	-7,519	-19,92 to 4,884	No	ns	0,3455	A-G
-1 vs. 24	-7,269	-21,15 to 6,609	No	ns	0,4959	A-H
-1 vs. 28	-12,01	-26,43 to 2,417	No	ns	0,1142	A-I
-1 vs. 31	-10,81	-28,52 to 6,912	No	ns	0,3397	A-J
-1 vs. 35	-12,98	-27,96 to 2,008	No	ns	0,0966	A-K
3 vs. 7	-6,675	-16,06 to 2,713	No	ns	0,2090	B-C
3 vs. 10	-3,069	-13,89 to 7,751	No	ns	0,9499	B-D
3 vs. 14	-1,744	-11,00 to 7,512	No	ns	0,9965	B-E
3 vs. 17	-3,369	-14,49 to 7,753	No	ns	0,9290	B-F
3 vs. 21	-1,806	-11,78 to 8,172	No	ns	0,9974	B-G
3 vs. 24	-1,556	-11,41 to 8,298	No	ns	0,9991	B-H
3 vs. 28	-6,294	-16,80 to 4,212	No	ns	0,3570	B-I
3 vs. 31	-5,094	-15,35 to 5,158	No	ns	0,5521	B-J
3 vs. 35	-7,263	-15,46 to 0,9307	No	ns	0,0872	B-K
7 vs. 10	3,606	-6,153 to 13,37	No	ns	0,8244	C-D
7 vs. 14	4,931	-5,449 to 15,31	No	ns	0,5994	C-E
7 vs. 17	3,306	-6,118 to 12,73	No	ns	0,8583	C-F
7 vs. 21	4,869	-5,554 to 15,29	No	ns	0,6169	C-G
7 vs. 24	5,119	-4,397 to 14,63	No	ns	0,4675	C-H
7 vs. 28	0,3813	-10,65 to 11,42	No	ns	>0,9999	C-I
7 vs. 31	1,581	-11,93 to 15,09	No	ns	>0,9999	C-J
7 vs. 35	-0,5875	-11,41 to 10,24	No	ns	>0,9999	C-K
10 vs. 14	1,325	-4,623 to 7,273	No	ns	0,9886	D-E
10 vs. 17	-0,3000	-6,199 to 5,599	No	ns	>0,9999	D-F
10 vs. 21	1,263	-5,821 to 8,346	No	ns	0,9977	D-G
10 vs. 24	1,513	-8,473 to 11,50	No	ns	0,9994	D-H
10 vs. 28	-3,225	-11,83 to 5,378	No	ns	0,8141	D-I
10 vs. 31	-2,025	-14,48 to 10,43	No	ns	0,9989	D-J
10 vs. 35	-4,194	-14,08 to 5,690	No	ns	0,7114	D-K
14 vs. 17	-1,625	-6,694 to 3,444	No	ns	0,9060	E-F
14 vs. 21	-0,06250	-3,478 to 3,353	No	ns	>0,9999	E-G
14 vs. 24	0,1875	-8,430 to 8,805	No	ns	>0,9999	E-H
14 vs. 28	-4,550	-11,83 to 2,734	No	ns	0,3171	E-I
14 vs. 31	-3,350	-11,67 to 4,968	No	ns	0,7576	E-J
14 vs. 35	-5,519	-12,42 to 1,379	No	ns	0,1342	E-K
17 vs. 21	1,563	-5,285 to 8,410	No	ns	0,9866	F-G
17 vs. 24	1,813	-8,418 to 12,04	No	ns	0,9978	F-H
17 vs. 28	-2,925	-11,13 to 5,276	No	ns	0,8480	F-I
17 vs. 31	-1,725	-10,40 to 6,946	No	ns	0,9948	F-J
17 vs. 35	-3,894	-12,08 to 4,291	No	ns	0,5979	F-K
21 vs. 24	0,2500	-5,778 to 6,278	No	ns	>0,9999	G-H
21 vs. 28	-4,488	-10,35 to 1,376	No	ns	0,1596	G-I
21 vs. 31	-3,288	-12,97 to 6,398	No	ns	0,8774	G-J
21 vs. 35	-5,456	-11,63 to 0,7156	No	ns	0,0883	G-K
24 vs. 28	-4,738	-9,550 to 0,07488	No	ns	0,0539	H-I
24 vs. 31	-3,538	-15,52 to 8,441	No	ns	0,9377	H-J
24 vs. 35	-5,706	-11,53 to 0,1167	No	ns	0,0551	H-K
28 vs. 31	1,200	-8,604 to 11,00	No	ns	0,9999	I-J
28 vs. 35	-0,9688	-5,088 to 3,151	No	ns	0,9836	I-K
31 vs. 35	-2,169	-8,780 to 4,442	No	ns	0,8951	J-K
Test details	Mean 1	Mean 2	Mean Diff,	SE of diff,	n1	n2	q	DF
-1 vs. 3	22,65	28,36	-5,713	2,740	8	8	2,948	7
-1 vs. 7	22,65	35,04	-12,39	2,579	8	8	6,792	7
-1 vs. 10	22,65	31,43	-8,781	1,843	8	8	6,738	7
-1 vs. 14	22,65	30,11	-7,456	2,613	8	8	4,035	7
-1 vs. 17	22,65	31,73	-9,081	2,614	8	8	4,914	7
-1 vs. 21	22,65	30,17	-7,519	2,784	8	8	3,820	7
-1 vs. 24	22,65	29,92	-7,269	3,114	8	8	3,301	7
-1 vs. 28	22,65	34,66	-12,01	3,237	8	8	5,245	7
-1 vs. 31	22,65	33,46	-10,81	3,976	8	8	3,843	7
-1 vs. 35	22,65	35,63	-12,98	3,362	8	8	5,457	7
3 vs. 7	28,36	35,04	-6,675	2,107	8	8	4,481	7
3 vs. 10	28,36	31,43	-3,069	2,428	8	8	1,787	7
3 vs. 14	28,36	30,11	-1,744	2,077	8	8	1,187	7
3 vs. 17	28,36	31,73	-3,369	2,496	8	8	1,909	7
3 vs. 21	28,36	30,17	-1,806	2,239	8	8	1,141	7
3 vs. 24	28,36	29,92	-1,556	2,212	8	8	0,9952	7
3 vs. 28	28,36	34,66	-6,294	2,358	8	8	3,775	7
3 vs. 31	28,36	33,46	-5,094	2,301	8	8	3,131	7
3 vs. 35	28,36	35,63	-7,263	1,839	8	8	5,586	7
7 vs. 10	35,04	31,43	3,606	2,190	8	8	2,329	7
7 vs. 14	35,04	30,11	4,931	2,330	8	8	2,994	7
7 vs. 17	35,04	31,73	3,306	2,115	8	8	2,211	7
7 vs. 21	35,04	30,17	4,869	2,339	8	8	2,944	7
7 vs. 24	35,04	29,92	5,119	2,135	8	8	3,390	7
7 vs. 28	35,04	34,66	0,3813	2,477	8	8	0,2177	7
7 vs. 31	35,04	33,46	1,581	3,033	8	8	0,7374	7
7 vs. 35	35,04	35,63	-0,5875	2,429	8	8	0,3421	7
10 vs. 14	31,43	30,11	1,325	1,335	8	8	1,404	7
10 vs. 17	31,43	31,73	-0,3000	1,324	8	8	0,3205	7
10 vs. 21	31,43	30,17	1,263	1,590	8	8	1,123	7
10 vs. 24	31,43	29,92	1,513	2,241	8	8	0,9545	7
10 vs. 28	31,43	34,66	-3,225	1,931	8	8	2,362	7
10 vs. 31	31,43	33,46	-2,025	2,794	8	8	1,025	7
10 vs. 35	31,43	35,63	-4,194	2,218	8	8	2,674	7
14 vs. 17	30,11	31,73	-1,625	1,138	8	8	2,020	7
14 vs. 21	30,11	30,17	-0,06250	0,7665	8	8	0,1153	7
14 vs. 24	30,11	29,92	0,1875	1,934	8	8	0,1371	7
14 vs. 28	30,11	34,66	-4,550	1,635	8	8	3,936	7
14 vs. 31	30,11	33,46	-3,350	1,867	8	8	2,538	7
14 vs. 35	30,11	35,63	-5,519	1,548	8	8	5,042	7
17 vs. 21	31,73	30,17	1,563	1,537	8	8	1,438	7
17 vs. 24	31,73	29,92	1,813	2,296	8	8	1,116	7
17 vs. 28	31,73	34,66	-2,925	1,840	8	8	2,248	7
17 vs. 31	31,73	33,46	-1,725	1,946	8	8	1,254	7
17 vs. 35	31,73	35,63	-3,894	1,837	8	8	2,998	7
21 vs. 24	30,17	29,92	0,2500	1,353	8	8	0,2613	7
21 vs. 28	30,17	34,66	-4,488	1,316	8	8	4,823	7
21 vs. 31	30,17	33,46	-3,288	2,174	8	8	2,139	7
21 vs. 35	30,17	35,63	-5,456	1,385	8	8	5,571	7
24 vs. 28	29,92	34,66	-4,738	1,080	8	8	6,204	7
24 vs. 31	29,92	33,46	-3,538	2,688	8	8	1,861	7
24 vs. 35	29,92	35,63	-5,706	1,307	8	8	6,175	7
28 vs. 31	34,66	33,46	1,200	2,200	8	8	0,7713	7
28 vs. 35	34,66	35,63	-0,9688	0,9245	8	8	1,482	7
31 vs. 35	33,46	35,63	-2,169	1,484	8	8	2,067	7
