# Supplementary material for: High-Speed-Ventral-Plane Videography Identifies Specific Gait Pattern Changes in Cuprizone-Induced Demyelination in Mice
Source: Cells. 2025 Jun 24;14(13):969. doi: 10.3390/cells14130969 (PMC12249482; doi:10.3390/cells14130969)
Supplement: Supplementary file 1 [file cells-14-00969-s001.zip › Supplement/Swing/Friedman test of Swing LF.csv]

Number of families	1
Number of comparisons per family	55
Alpha	0,05
Dunn's multiple comparisons test	Rank sum diff,	Significant?	Summary	Adjusted P Value
-1 vs. 3	14,50	No	ns	>0,9999	A-B
-1 vs. 7	25,50	No	ns	>0,9999	A-C
-1 vs. 10	26,00	No	ns	>0,9999	A-D
-1 vs. 14	9,000	No	ns	>0,9999	A-E
-1 vs. 17	9,000	No	ns	>0,9999	A-F
-1 vs. 21	-4,000	No	ns	>0,9999	A-G
-1 vs. 24	1,000	No	ns	>0,9999	A-H
-1 vs. 28	-8,000	No	ns	>0,9999	A-I
-1 vs. 31	-14,50	No	ns	>0,9999	A-J
-1 vs. 35	2,000	No	ns	>0,9999	A-K
3 vs. 7	11,00	No	ns	>0,9999	B-C
3 vs. 10	11,50	No	ns	>0,9999	B-D
3 vs. 14	-5,500	No	ns	>0,9999	B-E
3 vs. 17	-5,500	No	ns	>0,9999	B-F
3 vs. 21	-18,50	No	ns	>0,9999	B-G
3 vs. 24	-13,50	No	ns	>0,9999	B-H
3 vs. 28	-22,50	No	ns	>0,9999	B-I
3 vs. 31	-29,00	No	ns	>0,9999	B-J
3 vs. 35	-12,50	No	ns	>0,9999	B-K
7 vs. 10	0,5000	No	ns	>0,9999	C-D
7 vs. 14	-16,50	No	ns	>0,9999	C-E
7 vs. 17	-16,50	No	ns	>0,9999	C-F
7 vs. 21	-29,50	No	ns	>0,9999	C-G
7 vs. 24	-24,50	No	ns	>0,9999	C-H
7 vs. 28	-33,50	No	ns	0,6361	C-I
7 vs. 31	-40,00	No	ns	0,1413	C-J
7 vs. 35	-23,50	No	ns	>0,9999	C-K
10 vs. 14	-17,00	No	ns	>0,9999	D-E
10 vs. 17	-17,00	No	ns	>0,9999	D-F
10 vs. 21	-30,00	No	ns	>0,9999	D-G
10 vs. 24	-25,00	No	ns	>0,9999	D-H
10 vs. 28	-34,00	No	ns	0,5710	D-I
10 vs. 31	-40,50	No	ns	0,1247	D-J
10 vs. 35	-24,00	No	ns	>0,9999	D-K
14 vs. 17	0,000	No	ns	>0,9999	E-F
14 vs. 21	-13,00	No	ns	>0,9999	E-G
14 vs. 24	-8,000	No	ns	>0,9999	E-H
14 vs. 28	-17,00	No	ns	>0,9999	E-I
14 vs. 31	-23,50	No	ns	>0,9999	E-J
14 vs. 35	-7,000	No	ns	>0,9999	E-K
17 vs. 21	-13,00	No	ns	>0,9999	F-G
17 vs. 24	-8,000	No	ns	>0,9999	F-H
17 vs. 28	-17,00	No	ns	>0,9999	F-I
17 vs. 31	-23,50	No	ns	>0,9999	F-J
17 vs. 35	-7,000	No	ns	>0,9999	F-K
21 vs. 24	5,000	No	ns	>0,9999	G-H
21 vs. 28	-4,000	No	ns	>0,9999	G-I
21 vs. 31	-10,50	No	ns	>0,9999	G-J
21 vs. 35	6,000	No	ns	>0,9999	G-K
24 vs. 28	-9,000	No	ns	>0,9999	H-I
24 vs. 31	-15,50	No	ns	>0,9999	H-J
24 vs. 35	1,000	No	ns	>0,9999	H-K
28 vs. 31	-6,500	No	ns	>0,9999	I-J
28 vs. 35	10,00	No	ns	>0,9999	I-K
31 vs. 35	16,50	No	ns	>0,9999	J-K
Test details	Rank sum 1	Rank sum 2	Rank sum diff,	n1	n2	Z
-1 vs. 3	53,50	39,00	14,50	8	8	1,093
-1 vs. 7	53,50	28,00	25,50	8	8	1,922
-1 vs. 10	53,50	27,50	26,00	8	8	1,960
-1 vs. 14	53,50	44,50	9,000	8	8	0,6784
-1 vs. 17	53,50	44,50	9,000	8	8	0,6784
-1 vs. 21	53,50	57,50	-4,000	8	8	0,3015
-1 vs. 24	53,50	52,50	1,000	8	8	0,07538
-1 vs. 28	53,50	61,50	-8,000	8	8	0,6030
-1 vs. 31	53,50	68,00	-14,50	8	8	1,093
-1 vs. 35	53,50	51,50	2,000	8	8	0,1508
3 vs. 7	39,00	28,00	11,00	8	8	0,8292
3 vs. 10	39,00	27,50	11,50	8	8	0,8668
3 vs. 14	39,00	44,50	-5,500	8	8	0,4146
3 vs. 17	39,00	44,50	-5,500	8	8	0,4146
3 vs. 21	39,00	57,50	-18,50	8	8	1,394
3 vs. 24	39,00	52,50	-13,50	8	8	1,018
3 vs. 28	39,00	61,50	-22,50	8	8	1,696
3 vs. 31	39,00	68,00	-29,00	8	8	2,186
3 vs. 35	39,00	51,50	-12,50	8	8	0,9422
7 vs. 10	28,00	27,50	0,5000	8	8	0,03769
7 vs. 14	28,00	44,50	-16,50	8	8	1,244
7 vs. 17	28,00	44,50	-16,50	8	8	1,244
7 vs. 21	28,00	57,50	-29,50	8	8	2,224
7 vs. 24	28,00	52,50	-24,50	8	8	1,847
7 vs. 28	28,00	61,50	-33,50	8	8	2,525
7 vs. 31	28,00	68,00	-40,00	8	8	3,015
7 vs. 35	28,00	51,50	-23,50	8	8	1,771
10 vs. 14	27,50	44,50	-17,00	8	8	1,281
10 vs. 17	27,50	44,50	-17,00	8	8	1,281
10 vs. 21	27,50	57,50	-30,00	8	8	2,261
10 vs. 24	27,50	52,50	-25,00	8	8	1,884
10 vs. 28	27,50	61,50	-34,00	8	8	2,563
10 vs. 31	27,50	68,00	-40,50	8	8	3,053
10 vs. 35	27,50	51,50	-24,00	8	8	1,809
14 vs. 17	44,50	44,50	0,000	8	8	0,000
14 vs. 21	44,50	57,50	-13,00	8	8	0,9799
14 vs. 24	44,50	52,50	-8,000	8	8	0,6030
14 vs. 28	44,50	61,50	-17,00	8	8	1,281
14 vs. 31	44,50	68,00	-23,50	8	8	1,771
14 vs. 35	44,50	51,50	-7,000	8	8	0,5276
17 vs. 21	44,50	57,50	-13,00	8	8	0,9799
17 vs. 24	44,50	52,50	-8,000	8	8	0,6030
17 vs. 28	44,50	61,50	-17,00	8	8	1,281
17 vs. 31	44,50	68,00	-23,50	8	8	1,771
17 vs. 35	44,50	51,50	-7,000	8	8	0,5276
21 vs. 24	57,50	52,50	5,000	8	8	0,3769
21 vs. 28	57,50	61,50	-4,000	8	8	0,3015
21 vs. 31	57,50	68,00	-10,50	8	8	0,7915
21 vs. 35	57,50	51,50	6,000	8	8	0,4523
24 vs. 28	52,50	61,50	-9,000	8	8	0,6784
24 vs. 31	52,50	68,00	-15,50	8	8	1,168
24 vs. 35	52,50	51,50	1,000	8	8	0,07538
28 vs. 31	61,50	68,00	-6,500	8	8	0,4900
28 vs. 35	61,50	51,50	10,00	8	8	0,7538
31 vs. 35	68,00	51,50	16,50	8	8	1,244
