# Supplementary material for: High-Speed-Ventral-Plane Videography Identifies Specific Gait Pattern Changes in Cuprizone-Induced Demyelination in Mice
Source: Cells. 2025 Jun 24;14(13):969. doi: 10.3390/cells14130969 (PMC12249482; doi:10.3390/cells14130969)
Supplement: Supplementary file 1 [file cells-14-00969-s001.zip › Supplement/Swing/Friedman test of Swing LH.csv]

Number of families	1
Number of comparisons per family	55
Alpha	0,05
Dunn's multiple comparisons test	Rank sum diff,	Significant?	Summary	Adjusted P Value
-1 vs. 3	-5,000	No	ns	>0,9999	A-B
-1 vs. 7	11,00	No	ns	>0,9999	A-C
-1 vs. 10	-0,5000	No	ns	>0,9999	A-D
-1 vs. 14	-15,00	No	ns	>0,9999	A-E
-1 vs. 17	13,00	No	ns	>0,9999	A-F
-1 vs. 21	15,50	No	ns	>0,9999	A-G
-1 vs. 24	16,00	No	ns	>0,9999	A-H
-1 vs. 28	8,500	No	ns	>0,9999	A-I
-1 vs. 31	9,500	No	ns	>0,9999	A-J
-1 vs. 35	2,000	No	ns	>0,9999	A-K
3 vs. 7	16,00	No	ns	>0,9999	B-C
3 vs. 10	4,500	No	ns	>0,9999	B-D
3 vs. 14	-10,00	No	ns	>0,9999	B-E
3 vs. 17	18,00	No	ns	>0,9999	B-F
3 vs. 21	20,50	No	ns	>0,9999	B-G
3 vs. 24	21,00	No	ns	>0,9999	B-H
3 vs. 28	13,50	No	ns	>0,9999	B-I
3 vs. 31	14,50	No	ns	>0,9999	B-J
3 vs. 35	7,000	No	ns	>0,9999	B-K
7 vs. 10	-11,50	No	ns	>0,9999	C-D
7 vs. 14	-26,00	No	ns	>0,9999	C-E
7 vs. 17	2,000	No	ns	>0,9999	C-F
7 vs. 21	4,500	No	ns	>0,9999	C-G
7 vs. 24	5,000	No	ns	>0,9999	C-H
7 vs. 28	-2,500	No	ns	>0,9999	C-I
7 vs. 31	-1,500	No	ns	>0,9999	C-J
7 vs. 35	-9,000	No	ns	>0,9999	C-K
10 vs. 14	-14,50	No	ns	>0,9999	D-E
10 vs. 17	13,50	No	ns	>0,9999	D-F
10 vs. 21	16,00	No	ns	>0,9999	D-G
10 vs. 24	16,50	No	ns	>0,9999	D-H
10 vs. 28	9,000	No	ns	>0,9999	D-I
10 vs. 31	10,00	No	ns	>0,9999	D-J
10 vs. 35	2,500	No	ns	>0,9999	D-K
14 vs. 17	28,00	No	ns	>0,9999	E-F
14 vs. 21	30,50	No	ns	>0,9999	E-G
14 vs. 24	31,00	No	ns	>0,9999	E-H
14 vs. 28	23,50	No	ns	>0,9999	E-I
14 vs. 31	24,50	No	ns	>0,9999	E-J
14 vs. 35	17,00	No	ns	>0,9999	E-K
17 vs. 21	2,500	No	ns	>0,9999	F-G
17 vs. 24	3,000	No	ns	>0,9999	F-H
17 vs. 28	-4,500	No	ns	>0,9999	F-I
17 vs. 31	-3,500	No	ns	>0,9999	F-J
17 vs. 35	-11,00	No	ns	>0,9999	F-K
21 vs. 24	0,5000	No	ns	>0,9999	G-H
21 vs. 28	-7,000	No	ns	>0,9999	G-I
21 vs. 31	-6,000	No	ns	>0,9999	G-J
21 vs. 35	-13,50	No	ns	>0,9999	G-K
24 vs. 28	-7,500	No	ns	>0,9999	H-I
24 vs. 31	-6,500	No	ns	>0,9999	H-J
24 vs. 35	-14,00	No	ns	>0,9999	H-K
28 vs. 31	1,000	No	ns	>0,9999	I-J
28 vs. 35	-6,500	No	ns	>0,9999	I-K
31 vs. 35	-7,500	No	ns	>0,9999	J-K
Test details	Rank sum 1	Rank sum 2	Rank sum diff,	n1	n2	Z
-1 vs. 3	53,00	58,00	-5,000	8	8	0,3769
-1 vs. 7	53,00	42,00	11,00	8	8	0,8292
-1 vs. 10	53,00	53,50	-0,5000	8	8	0,03769
-1 vs. 14	53,00	68,00	-15,00	8	8	1,131
-1 vs. 17	53,00	40,00	13,00	8	8	0,9799
-1 vs. 21	53,00	37,50	15,50	8	8	1,168
-1 vs. 24	53,00	37,00	16,00	8	8	1,206
-1 vs. 28	53,00	44,50	8,500	8	8	0,6407
-1 vs. 31	53,00	43,50	9,500	8	8	0,7161
-1 vs. 35	53,00	51,00	2,000	8	8	0,1508
3 vs. 7	58,00	42,00	16,00	8	8	1,206
3 vs. 10	58,00	53,50	4,500	8	8	0,3392
3 vs. 14	58,00	68,00	-10,00	8	8	0,7538
3 vs. 17	58,00	40,00	18,00	8	8	1,357
3 vs. 21	58,00	37,50	20,50	8	8	1,545
3 vs. 24	58,00	37,00	21,00	8	8	1,583
3 vs. 28	58,00	44,50	13,50	8	8	1,018
3 vs. 31	58,00	43,50	14,50	8	8	1,093
3 vs. 35	58,00	51,00	7,000	8	8	0,5276
7 vs. 10	42,00	53,50	-11,50	8	8	0,8668
7 vs. 14	42,00	68,00	-26,00	8	8	1,960
7 vs. 17	42,00	40,00	2,000	8	8	0,1508
7 vs. 21	42,00	37,50	4,500	8	8	0,3392
7 vs. 24	42,00	37,00	5,000	8	8	0,3769
7 vs. 28	42,00	44,50	-2,500	8	8	0,1884
7 vs. 31	42,00	43,50	-1,500	8	8	0,1131
7 vs. 35	42,00	51,00	-9,000	8	8	0,6784
10 vs. 14	53,50	68,00	-14,50	8	8	1,093
10 vs. 17	53,50	40,00	13,50	8	8	1,018
10 vs. 21	53,50	37,50	16,00	8	8	1,206
10 vs. 24	53,50	37,00	16,50	8	8	1,244
10 vs. 28	53,50	44,50	9,000	8	8	0,6784
10 vs. 31	53,50	43,50	10,00	8	8	0,7538
10 vs. 35	53,50	51,00	2,500	8	8	0,1884
14 vs. 17	68,00	40,00	28,00	8	8	2,111
14 vs. 21	68,00	37,50	30,50	8	8	2,299
14 vs. 24	68,00	37,00	31,00	8	8	2,337
14 vs. 28	68,00	44,50	23,50	8	8	1,771
14 vs. 31	68,00	43,50	24,50	8	8	1,847
14 vs. 35	68,00	51,00	17,00	8	8	1,281
17 vs. 21	40,00	37,50	2,500	8	8	0,1884
17 vs. 24	40,00	37,00	3,000	8	8	0,2261
17 vs. 28	40,00	44,50	-4,500	8	8	0,3392
17 vs. 31	40,00	43,50	-3,500	8	8	0,2638
17 vs. 35	40,00	51,00	-11,00	8	8	0,8292
21 vs. 24	37,50	37,00	0,5000	8	8	0,03769
21 vs. 28	37,50	44,50	-7,000	8	8	0,5276
21 vs. 31	37,50	43,50	-6,000	8	8	0,4523
21 vs. 35	37,50	51,00	-13,50	8	8	1,018
24 vs. 28	37,00	44,50	-7,500	8	8	0,5653
24 vs. 31	37,00	43,50	-6,500	8	8	0,4900
24 vs. 35	37,00	51,00	-14,00	8	8	1,055
28 vs. 31	44,50	43,50	1,000	8	8	0,07538
28 vs. 35	44,50	51,00	-6,500	8	8	0,4900
31 vs. 35	43,50	51,00	-7,500	8	8	0,5653
