# Supplementary material for: High-Speed-Ventral-Plane Videography Identifies Specific Gait Pattern Changes in Cuprizone-Induced Demyelination in Mice
Source: Cells. 2025 Jun 24;14(13):969. doi: 10.3390/cells14130969 (PMC12249482; doi:10.3390/cells14130969)
Supplement: Supplementary file 1 [file cells-14-00969-s001.zip › Supplement/Swing/Friedman test of Swing RH.csv]

Number of families	1
Number of comparisons per family	55
Alpha	0,05
Dunn's multiple comparisons test	Rank sum diff,	Significant?	Summary	Adjusted P Value
-1 vs. 3	18,00	No	ns	>0,9999	A-B
-1 vs. 7	31,00	No	ns	>0,9999	A-C
-1 vs. 10	1,000	No	ns	>0,9999	A-D
-1 vs. 14	-3,500	No	ns	>0,9999	A-E
-1 vs. 17	21,00	No	ns	>0,9999	A-F
-1 vs. 21	31,00	No	ns	>0,9999	A-G
-1 vs. 24	30,00	No	ns	>0,9999	A-H
-1 vs. 28	28,00	No	ns	>0,9999	A-I
-1 vs. 31	5,000	No	ns	>0,9999	A-J
-1 vs. 35	14,50	No	ns	>0,9999	A-K
3 vs. 7	13,00	No	ns	>0,9999	B-C
3 vs. 10	-17,00	No	ns	>0,9999	B-D
3 vs. 14	-21,50	No	ns	>0,9999	B-E
3 vs. 17	3,000	No	ns	>0,9999	B-F
3 vs. 21	13,00	No	ns	>0,9999	B-G
3 vs. 24	12,00	No	ns	>0,9999	B-H
3 vs. 28	10,00	No	ns	>0,9999	B-I
3 vs. 31	-13,00	No	ns	>0,9999	B-J
3 vs. 35	-3,500	No	ns	>0,9999	B-K
7 vs. 10	-30,00	No	ns	>0,9999	C-D
7 vs. 14	-34,50	No	ns	0,5119	C-E
7 vs. 17	-10,00	No	ns	>0,9999	C-F
7 vs. 21	0,000	No	ns	>0,9999	C-G
7 vs. 24	-1,000	No	ns	>0,9999	C-H
7 vs. 28	-3,000	No	ns	>0,9999	C-I
7 vs. 31	-26,00	No	ns	>0,9999	C-J
7 vs. 35	-16,50	No	ns	>0,9999	C-K
10 vs. 14	-4,500	No	ns	>0,9999	D-E
10 vs. 17	20,00	No	ns	>0,9999	D-F
10 vs. 21	30,00	No	ns	>0,9999	D-G
10 vs. 24	29,00	No	ns	>0,9999	D-H
10 vs. 28	27,00	No	ns	>0,9999	D-I
10 vs. 31	4,000	No	ns	>0,9999	D-J
10 vs. 35	13,50	No	ns	>0,9999	D-K
14 vs. 17	24,50	No	ns	>0,9999	E-F
14 vs. 21	34,50	No	ns	0,5119	E-G
14 vs. 24	33,50	No	ns	0,6361	E-H
14 vs. 28	31,50	No	ns	0,9668	E-I
14 vs. 31	8,500	No	ns	>0,9999	E-J
14 vs. 35	18,00	No	ns	>0,9999	E-K
17 vs. 21	10,00	No	ns	>0,9999	F-G
17 vs. 24	9,000	No	ns	>0,9999	F-H
17 vs. 28	7,000	No	ns	>0,9999	F-I
17 vs. 31	-16,00	No	ns	>0,9999	F-J
17 vs. 35	-6,500	No	ns	>0,9999	F-K
21 vs. 24	-1,000	No	ns	>0,9999	G-H
21 vs. 28	-3,000	No	ns	>0,9999	G-I
21 vs. 31	-26,00	No	ns	>0,9999	G-J
21 vs. 35	-16,50	No	ns	>0,9999	G-K
24 vs. 28	-2,000	No	ns	>0,9999	H-I
24 vs. 31	-25,00	No	ns	>0,9999	H-J
24 vs. 35	-15,50	No	ns	>0,9999	H-K
28 vs. 31	-23,00	No	ns	>0,9999	I-J
28 vs. 35	-13,50	No	ns	>0,9999	I-K
31 vs. 35	9,500	No	ns	>0,9999	J-K
Test details	Rank sum 1	Rank sum 2	Rank sum diff,	n1	n2	Z
-1 vs. 3	64,00	46,00	18,00	8	8	1,357
-1 vs. 7	64,00	33,00	31,00	8	8	2,337
-1 vs. 10	64,00	63,00	1,000	8	8	0,07538
-1 vs. 14	64,00	67,50	-3,500	8	8	0,2638
-1 vs. 17	64,00	43,00	21,00	8	8	1,583
-1 vs. 21	64,00	33,00	31,00	8	8	2,337
-1 vs. 24	64,00	34,00	30,00	8	8	2,261
-1 vs. 28	64,00	36,00	28,00	8	8	2,111
-1 vs. 31	64,00	59,00	5,000	8	8	0,3769
-1 vs. 35	64,00	49,50	14,50	8	8	1,093
3 vs. 7	46,00	33,00	13,00	8	8	0,9799
3 vs. 10	46,00	63,00	-17,00	8	8	1,281
3 vs. 14	46,00	67,50	-21,50	8	8	1,621
3 vs. 17	46,00	43,00	3,000	8	8	0,2261
3 vs. 21	46,00	33,00	13,00	8	8	0,9799
3 vs. 24	46,00	34,00	12,00	8	8	0,9045
3 vs. 28	46,00	36,00	10,00	8	8	0,7538
3 vs. 31	46,00	59,00	-13,00	8	8	0,9799
3 vs. 35	46,00	49,50	-3,500	8	8	0,2638
7 vs. 10	33,00	63,00	-30,00	8	8	2,261
7 vs. 14	33,00	67,50	-34,50	8	8	2,601
7 vs. 17	33,00	43,00	-10,00	8	8	0,7538
7 vs. 21	33,00	33,00	0,000	8	8	0,000
7 vs. 24	33,00	34,00	-1,000	8	8	0,07538
7 vs. 28	33,00	36,00	-3,000	8	8	0,2261
7 vs. 31	33,00	59,00	-26,00	8	8	1,960
7 vs. 35	33,00	49,50	-16,50	8	8	1,244
10 vs. 14	63,00	67,50	-4,500	8	8	0,3392
10 vs. 17	63,00	43,00	20,00	8	8	1,508
10 vs. 21	63,00	33,00	30,00	8	8	2,261
10 vs. 24	63,00	34,00	29,00	8	8	2,186
10 vs. 28	63,00	36,00	27,00	8	8	2,035
10 vs. 31	63,00	59,00	4,000	8	8	0,3015
10 vs. 35	63,00	49,50	13,50	8	8	1,018
14 vs. 17	67,50	43,00	24,50	8	8	1,847
14 vs. 21	67,50	33,00	34,50	8	8	2,601
14 vs. 24	67,50	34,00	33,50	8	8	2,525
14 vs. 28	67,50	36,00	31,50	8	8	2,374
14 vs. 31	67,50	59,00	8,500	8	8	0,6407
14 vs. 35	67,50	49,50	18,00	8	8	1,357
17 vs. 21	43,00	33,00	10,00	8	8	0,7538
17 vs. 24	43,00	34,00	9,000	8	8	0,6784
17 vs. 28	43,00	36,00	7,000	8	8	0,5276
17 vs. 31	43,00	59,00	-16,00	8	8	1,206
17 vs. 35	43,00	49,50	-6,500	8	8	0,4900
21 vs. 24	33,00	34,00	-1,000	8	8	0,07538
21 vs. 28	33,00	36,00	-3,000	8	8	0,2261
21 vs. 31	33,00	59,00	-26,00	8	8	1,960
21 vs. 35	33,00	49,50	-16,50	8	8	1,244
24 vs. 28	34,00	36,00	-2,000	8	8	0,1508
24 vs. 31	34,00	59,00	-25,00	8	8	1,884
24 vs. 35	34,00	49,50	-15,50	8	8	1,168
28 vs. 31	36,00	59,00	-23,00	8	8	1,734
28 vs. 35	36,00	49,50	-13,50	8	8	1,018
31 vs. 35	59,00	49,50	9,500	8	8	0,7161
