# Supplementary material for: High-Speed-Ventral-Plane Videography Identifies Specific Gait Pattern Changes in Cuprizone-Induced Demyelination in Mice
Source: Cells. 2025 Jun 24;14(13):969. doi: 10.3390/cells14130969 (PMC12249482; doi:10.3390/cells14130969)
Supplement: Supplementary file 1 [file cells-14-00969-s001.zip › Supplement/Swing/RM one-way ANOVA of Swing RF.csv]

Number of families	1
Number of comparisons per family	55
Alpha	0,05
Tukey's multiple comparisons test	Mean Diff,	95,00% CI of diff,	Significant?	Summary	Adjusted P Value
-1 vs. 3	0,001125	-0,02722 to 0,02947	No	ns	>0,9999	A-B
-1 vs. 7	0,001875	-0,02224 to 0,02599	No	ns	>0,9999	A-C
-1 vs. 10	-0,0003125	-0,02665 to 0,02602	No	ns	>0,9999	A-D
-1 vs. 14	0,004813	-0,01340 to 0,02303	No	ns	0,9665	A-E
-1 vs. 17	-0,001625	-0,02165 to 0,01840	No	ns	>0,9999	A-F
-1 vs. 21	-0,009000	-0,02375 to 0,005755	No	ns	0,3395	A-G
-1 vs. 24	-0,001312	-0,02707 to 0,02445	No	ns	>0,9999	A-H
-1 vs. 28	-0,01394	-0,04699 to 0,01911	No	ns	0,7171	A-I
-1 vs. 31	-0,01456	-0,05244 to 0,02332	No	ns	0,7953	A-J
-1 vs. 35	-0,01213	-0,04001 to 0,01576	No	ns	0,6885	A-K
3 vs. 7	0,0007500	-0,01181 to 0,01331	No	ns	>0,9999	B-C
3 vs. 10	-0,001437	-0,01447 to 0,01160	No	ns	>0,9999	B-D
3 vs. 14	0,003688	-0,01476 to 0,02214	No	ns	0,9946	B-E
3 vs. 17	-0,002750	-0,02179 to 0,01629	No	ns	0,9996	B-F
3 vs. 21	-0,01013	-0,02890 to 0,008647	No	ns	0,4647	B-G
3 vs. 24	-0,002438	-0,02155 to 0,01667	No	ns	0,9999	B-H
3 vs. 28	-0,01506	-0,03526 to 0,005136	No	ns	0,1760	B-I
3 vs. 31	-0,01569	-0,04913 to 0,01776	No	ns	0,6126	B-J
3 vs. 35	-0,01325	-0,04348 to 0,01698	No	ns	0,6807	B-K
7 vs. 10	-0,002188	-0,01689 to 0,01252	No	ns	0,9995	C-D
7 vs. 14	0,002938	-0,009829 to 0,01570	No	ns	0,9858	C-E
7 vs. 17	-0,003500	-0,01598 to 0,008983	No	ns	0,9530	C-F
7 vs. 21	-0,01088	-0,03021 to 0,008455	No	ns	0,4205	C-G
7 vs. 24	-0,003188	-0,01677 to 0,01039	No	ns	0,9838	C-H
7 vs. 28	-0,01581	-0,02762 to -0,004009	Yes	*	0,0107	C-I
7 vs. 31	-0,01644	-0,04455 to 0,01168	No	ns	0,3812	C-J
7 vs. 35	-0,01400	-0,04094 to 0,01294	No	ns	0,5044	C-K
10 vs. 14	0,005125	-0,007932 to 0,01818	No	ns	0,7789	D-E
10 vs. 17	-0,001313	-0,01707 to 0,01445	No	ns	>0,9999	D-F
10 vs. 21	-0,008688	-0,02630 to 0,008921	No	ns	0,5596	D-G
10 vs. 24	-0,001000	-0,02497 to 0,02297	No	ns	>0,9999	D-H
10 vs. 28	-0,01363	-0,03215 to 0,004900	No	ns	0,1851	D-I
10 vs. 31	-0,01425	-0,04373 to 0,01523	No	ns	0,5813	D-J
10 vs. 35	-0,01181	-0,03936 to 0,01574	No	ns	0,7015	D-K
14 vs. 17	-0,006438	-0,01442 to 0,001545	No	ns	0,1300	E-F
14 vs. 21	-0,01381	-0,02774 to 0,0001197	No	ns	0,0521	E-G
14 vs. 24	-0,006125	-0,02620 to 0,01395	No	ns	0,9263	E-H
14 vs. 28	-0,01875	-0,03838 to 0,0008771	No	ns	0,0621	E-I
14 vs. 31	-0,01938	-0,05160 to 0,01285	No	ns	0,3535	E-J
14 vs. 35	-0,01694	-0,04271 to 0,008830	No	ns	0,2715	E-K
17 vs. 21	-0,007375	-0,02311 to 0,008355	No	ns	0,6131	F-G
17 vs. 24	0,0003125	-0,02021 to 0,02084	No	ns	>0,9999	F-H
17 vs. 28	-0,01231	-0,03021 to 0,005585	No	ns	0,2340	F-I
17 vs. 31	-0,01294	-0,04371 to 0,01784	No	ns	0,7199	F-J
17 vs. 35	-0,01050	-0,03052 to 0,009525	No	ns	0,4947	F-K
21 vs. 24	0,007688	-0,01770 to 0,03308	No	ns	0,9291	G-H
21 vs. 28	-0,004938	-0,03328 to 0,02340	No	ns	0,9981	G-I
21 vs. 31	-0,005563	-0,04478 to 0,03365	No	ns	0,9996	G-J
21 vs. 35	-0,003125	-0,02633 to 0,02008	No	ns	0,9998	G-K
24 vs. 28	-0,01263	-0,03336 to 0,008112	No	ns	0,3414	H-I
24 vs. 31	-0,01325	-0,04265 to 0,01615	No	ns	0,6532	H-J
24 vs. 35	-0,01081	-0,04622 to 0,02460	No	ns	0,9260	H-K
28 vs. 31	-0,0006250	-0,02469 to 0,02344	No	ns	>0,9999	I-J
28 vs. 35	0,001813	-0,02670 to 0,03033	No	ns	>0,9999	I-K
31 vs. 35	0,002438	-0,03422 to 0,03910	No	ns	>0,9999	J-K
Test details	Mean 1	Mean 2	Mean Diff,	SE of diff,	n1	n2	q	DF
-1 vs. 3	0,09638	0,09525	0,001125	0,006362	8	8	0,2501	7
-1 vs. 7	0,09638	0,09450	0,001875	0,005411	8	8	0,4900	7
-1 vs. 10	0,09638	0,09669	-0,0003125	0,005910	8	8	0,07478	7
-1 vs. 14	0,09638	0,09156	0,004813	0,004088	8	8	1,665	7
-1 vs. 17	0,09638	0,09800	-0,001625	0,004494	8	8	0,5114	7
-1 vs. 21	0,09638	0,1054	-0,009000	0,003311	8	8	3,844	7
-1 vs. 24	0,09638	0,09769	-0,001312	0,005781	8	8	0,3211	7
-1 vs. 28	0,09638	0,1103	-0,01394	0,007418	8	8	2,657	7
-1 vs. 31	0,09638	0,1109	-0,01456	0,008501	8	8	2,423	7
-1 vs. 35	0,09638	0,1085	-0,01213	0,006259	8	8	2,740	7
3 vs. 7	0,09525	0,09450	0,0007500	0,002819	8	8	0,3763	7
3 vs. 10	0,09525	0,09669	-0,001437	0,002925	8	8	0,6949	7
3 vs. 14	0,09525	0,09156	0,003688	0,004140	8	8	1,260	7
3 vs. 17	0,09525	0,09800	-0,002750	0,004273	8	8	0,9101	7
3 vs. 21	0,09525	0,1054	-0,01013	0,004213	8	8	3,399	7
3 vs. 24	0,09525	0,09769	-0,002438	0,004289	8	8	0,8037	7
3 vs. 28	0,09525	0,1103	-0,01506	0,004533	8	8	4,699	7
3 vs. 31	0,09525	0,1109	-0,01569	0,007506	8	8	2,956	7
3 vs. 35	0,09525	0,1085	-0,01325	0,006785	8	8	2,762	7
7 vs. 10	0,09450	0,09669	-0,002188	0,003300	8	8	0,9374	7
7 vs. 14	0,09450	0,09156	0,002938	0,002865	8	8	1,450	7
7 vs. 17	0,09450	0,09800	-0,003500	0,002801	8	8	1,767	7
7 vs. 21	0,09450	0,1054	-0,01088	0,004338	8	8	3,545	7
7 vs. 24	0,09450	0,09769	-0,003188	0,003047	8	8	1,479	7
7 vs. 28	0,09450	0,1103	-0,01581	0,002649	8	8	8,442	7
7 vs. 31	0,09450	0,1109	-0,01644	0,006309	8	8	3,684	7
7 vs. 35	0,09450	0,1085	-0,01400	0,006047	8	8	3,274	7
10 vs. 14	0,09669	0,09156	0,005125	0,002930	8	8	2,473	7
10 vs. 17	0,09669	0,09800	-0,001313	0,003537	8	8	0,5248	7
10 vs. 21	0,09669	0,1054	-0,008688	0,003952	8	8	3,109	7
10 vs. 24	0,09669	0,09769	-0,001000	0,005379	8	8	0,2629	7
10 vs. 28	0,09669	0,1103	-0,01363	0,004157	8	8	4,635	7
10 vs. 31	0,09669	0,1109	-0,01425	0,006616	8	8	3,046	7
10 vs. 35	0,09669	0,1085	-0,01181	0,006182	8	8	2,702	7
14 vs. 17	0,09156	0,09800	-0,006438	0,001791	8	8	5,082	7
14 vs. 21	0,09156	0,1054	-0,01381	0,003127	8	8	6,247	7
14 vs. 24	0,09156	0,09769	-0,006125	0,004505	8	8	1,923	7
14 vs. 28	0,09156	0,1103	-0,01875	0,004405	8	8	6,020	7
14 vs. 31	0,09156	0,1109	-0,01938	0,007232	8	8	3,789	7
14 vs. 35	0,09156	0,1085	-0,01694	0,005783	8	8	4,142	7
17 vs. 21	0,09800	0,1054	-0,007375	0,003530	8	8	2,954	7
17 vs. 24	0,09800	0,09769	0,0003125	0,004607	8	8	0,09593	7
17 vs. 28	0,09800	0,1103	-0,01231	0,004017	8	8	4,335	7
17 vs. 31	0,09800	0,1109	-0,01294	0,006907	8	8	2,649	7
17 vs. 35	0,09800	0,1085	-0,01050	0,004494	8	8	3,304	7
21 vs. 24	0,1054	0,09769	0,007688	0,005698	8	8	1,908	7
21 vs. 28	0,1054	0,1103	-0,004938	0,006360	8	8	1,098	7
21 vs. 31	0,1054	0,1109	-0,005563	0,008801	8	8	0,8938	7
21 vs. 35	0,1054	0,1085	-0,003125	0,005209	8	8	0,8485	7
24 vs. 28	0,09769	0,1103	-0,01263	0,004654	8	8	3,836	7
24 vs. 31	0,09769	0,1109	-0,01325	0,006597	8	8	2,840	7
24 vs. 35	0,09769	0,1085	-0,01081	0,007947	8	8	1,924	7
28 vs. 31	0,1103	0,1109	-0,0006250	0,005401	8	8	0,1637	7
28 vs. 35	0,1103	0,1085	0,001813	0,006400	8	8	0,4005	7
31 vs. 35	0,1109	0,1085	0,002438	0,008227	8	8	0,4190	7
